# Supplementary material for: Osteosarcoma Exosome Priming of Primary Human Lung Fibroblasts Induces an Immune Modulatory and Protumorigenic Phenotype
Source: Cancer Res Commun. 2025 Apr 11;5(4):594–608. doi: 10.1158/2767-9764.CRC-24-0371 (PMC11987067; doi:10.1158/2767-9764.CRC-24-0371)
Supplement: Supplementary Table S1 — List of fibroblast donor by age, sex, and lot number [file crc-24-0371_supplementary_table_s1_suppst1.xlsx]

## Sheet: Supplementary Table 1
Cat# CC-2512	Sex	Age	Lot#
M29	Male	29	Unknown
M12	Male	12	H0000615568
F62	Female	62	18TL057581
F48	Female	48	20TL356516
M48	Male	48	21TL088250
M54	Male	54	21TL076039
