# Supplementary material for: Osteosarcoma Exosome Priming of Primary Human Lung Fibroblasts Induces an Immune Modulatory and Protumorigenic Phenotype
Source: Cancer Res Commun. 2025 Apr 11;5(4):594–608. doi: 10.1158/2767-9764.CRC-24-0371 (PMC11987067; doi:10.1158/2767-9764.CRC-24-0371)
Supplement: Supplementary Table S2 — Uptake of labeled exosomes by OS exosome donor cell line and recipient fibroblast cell line by percent [file crc-24-0371_supplementary_table_s2_suppst2.xlsx]

## Sheet: Supplementary Table 2
% exosome uptake
	M54	M48	F62	M29
143b	98.3	96.3	90	97.5
HOS	99.2	97.7	85.4	97.2
MG63.0	98.1	91.3	80.5	96.6
MG63.2	98	95	88.1	97.7
U2OS	94.6	93.4	79.1	94.7
SAOS	93.4	89.7	71.4	86.3
