# Supplementary material for: Osteosarcoma Exosome Priming of Primary Human Lung Fibroblasts Induces an Immune Modulatory and Protumorigenic Phenotype
Source: Cancer Res Commun. 2025 Apr 11;5(4):594–608. doi: 10.1158/2767-9764.CRC-24-0371 (PMC11987067; doi:10.1158/2767-9764.CRC-24-0371)
Supplement: Supplementary Table S3 — List of differentially expressed genes among OS exosome treated lung fibroblasts [file crc-24-0371_supplementary_table_s3_suppst3.xlsx]

## Sheet: Supplementary Table 3
	geneID	baseMean	log2FoldChange	lfcSE	stat	pvalue	padj	geneSymbol	geneName
37	ENSG00000003987	31.6744	-1.25938	0.421295	-2.98931	0.00279606	0.0213278	MTMR7	myotubularin related protein 7
67	ENSG00000005108	14.5805	-2.12652	0.501741	-4.23828	2.25238e-05	0.00047588	THSD7A	thrombospondin type 1 domain containing 7A
97	ENSG00000006016	115.689	1.69923	0.336349	5.05199	4.37226e-07	1.57249e-05	CRLF1	cytokine receptor like factor 1
101	ENSG00000006118	4351.05	1.07981	0.168118	6.42293	1.33679e-10	1.11622e-08	TMEM132A	transmembrane protein 132A
104	ENSG00000006210	25.5715	2.01251	0.548517	3.669	0.000243497	0.00336184	CX3CL1	C-X3-C motif chemokine ligand 1
111	ENSG00000006459	414.525	-1.13433	0.22141	-5.1232	3.0039e-07	1.13627e-05	KDM7A	lysine demethylase 7A
154	ENSG00000007968	46.0288	1.45413	0.446296	3.25823	0.00112111	0.0109652	E2F2	E2F transcription factor 2
177	ENSG00000008517	401.527	1.727	0.251869	6.85674	7.04472e-12	7.42202e-10	IL32	interleukin 32
194	ENSG00000010030	113.098	2.45352	0.423436	5.79432	6.85997e-09	3.84599e-07	ETV7	ETS variant transcription factor 7
237	ENSG00000011426	1481.42	1.1092	0.167905	6.60608	3.94633e-11	3.64408e-09	ANLN	anillin, actin binding protein
263	ENSG00000013297	2205.12	1.01271	0.141181	7.17311	7.33103e-13	9.28084e-11	CLDN11	claudin 11
278	ENSG00000013810	712.027	1.1512	0.143719	8.01006	1.14657e-15	2.30754e-13	TACC3	transforming acidic coiled-coil containing protein 3
280	ENSG00000014138	59.1843	1.32371	0.290036	4.56397	5.0196e-06	0.000133104	POLA2	DNA polymerase alpha 2, accessory subunit
299	ENSG00000017427	25.3097	1.54728	0.563858	2.7441	0.00606767	0.0365223	IGF1	insulin like growth factor 1
300	ENSG00000017483	333.863	1.29423	0.178819	7.23766	4.56483e-13	5.92221e-11	SLC38A5	solute carrier family 38 member 5
327	ENSG00000021645	66.5579	-1.22452	0.342709	-3.57306	0.00035283	0.00447606	NRXN3	neurexin 3
343	ENSG00000023445	545.498	1.23132	0.212938	5.78251	7.35922e-09	4.06778e-07	BIRC3	baculoviral IAP repeat containing 3
357	ENSG00000025039	17.1077	-2.32641	0.683525	-3.40354	0.000665178	0.00732769	RRAGD	Ras related GTP binding D
362	ENSG00000025708	1174.56	1.37072	0.196047	6.99178	2.7143e-12	3.0435e-10	TYMP	thymidine phosphorylase
382	ENSG00000028277	271.122	1.3208	0.192263	6.86972	6.43259e-12	6.82289e-10	POU2F2	POU class 2 homeobox 2
426	ENSG00000034971	48.4718	-1.04485	0.377763	-2.76588	0.00567702	0.0348253	MYOC	myocilin
430	ENSG00000035499	47.1497	1.33877	0.418204	3.20123	0.0013684	0.0126583	DEPDC1B	DEP domain containing 1B
546	ENSG00000049540	3667.69	2.1789	0.211069	10.3231	5.53777e-25	6.31513e-22	ELN	elastin
570	ENSG00000051341	138.843	1.63871	0.404809	4.0481	5.1635e-05	0.000962668	POLQ	DNA polymerase theta
572	ENSG00000051523	2196.5	1.02201	0.306237	3.3373	0.000845968	0.00882392	CYBA	cytochrome b-245 alpha chain
590	ENSG00000053747	85.1786	-1.23689	0.327464	-3.77719	0.00015861	0.00240334	LAMA3	laminin subunit alpha 3
605	ENSG00000054654	847.967	-1.23711	0.187118	-6.61143	3.80632e-11	3.55069e-09	SYNE2	spectrin repeat containing nuclear envelope protein 2
752	ENSG00000064989	48.1373	1.40613	0.397704	3.53561	0.000406837	0.0050012	CALCRL	calcitonin receptor like receptor
768	ENSG00000065328	144.312	1.13434	0.272258	4.16642	3.09416e-05	0.000627547	MCM10	minichromosome maintenance 10 replication initiation factor
864	ENSG00000068079	2721.86	1.15805	0.183216	6.3207	2.60383e-10	2.04375e-08	IFI35	interferon induced protein 35
931	ENSG00000070404	668.06	1.10252	0.260241	4.23653	2.27e-05	0.000478314	FSTL3	follistatin like 3
950	ENSG00000070808	74.0201	-1.00065	0.271302	-3.6883	0.000225755	0.00316702	CAMK2A	calcium/calmodulin dependent protein kinase II alpha
968	ENSG00000071539	342.736	1.24999	0.201519	6.20282	5.54619e-10	4.03075e-08	TRIP13	thyroid hormone receptor interactor 13
1024	ENSG00000073111	366.416	1.0917	0.200823	5.43613	5.44487e-08	2.4847e-06	MCM2	minichromosome maintenance complex component 2
1073	ENSG00000074842	5547.43	1.03737	0.187559	5.53087	3.18644e-08	1.54385e-06	MYDGF	myeloid derived growth factor
1086	ENSG00000075218	280.834	1.6308	0.184562	8.83605	9.91624e-19	3.99141e-16	GTSE1	G2 and S-phase expressed 1
1109	ENSG00000075702	203.047	1.53644	0.22244	6.90721	4.94292e-12	5.31465e-10	WDR62	WD repeat domain 62
1132	ENSG00000076382	297.943	1.28253	0.173794	7.3796	1.58769e-13	2.24537e-11	SPAG5	sperm associated antigen 5
1165	ENSG00000077522	37.8882	1.40347	0.440518	3.18595	0.0014428	0.013191	ACTN2	actinin alpha 2
1174	ENSG00000077943	18.4521	-3.79098	0.704605	-5.38029	7.43644e-08	3.3164e-06	ITGA8	integrin subunit alpha 8
1259	ENSG00000080986	228.222	1.5148	0.240688	6.29363	3.10122e-10	2.35183e-08	NDC80	NDC80 kinetochore complex component
1263	ENSG00000081041	187.464	1.17934	0.20155	5.85136	4.87572e-09	2.78324e-07	CXCL2	C-X-C motif chemokine ligand 2
1292	ENSG00000082126	39.7995	1.02601	0.349095	2.93905	0.00329219	0.023805	MPP4	MAGUK p55 scaffold protein 4
1396	ENSG00000085840	92.5836	1.23446	0.359333	3.43541	0.000591662	0.00668916	ORC1	origin recognition complex subunit 1
1402	ENSG00000085999	71.9121	1.24781	0.314855	3.96312	7.39781e-05	0.00127903	RAD54L	RAD54 like
1429	ENSG00000087076	100.127	-1.00806	0.3408	-2.95791	0.0030973	0.0229154	HSD17B14	hydroxysteroid 17-beta dehydrogenase 14
1450	ENSG00000087301	319.715	-1.03246	0.224483	-4.59928	4.23948e-06	0.000114744	TXNDC16	thioredoxin domain containing 16
1515	ENSG00000089127	1819.07	1.59673	0.197397	8.08894	6.01873e-16	1.30796e-13	OAS1	2'-5'-oligoadenylate synthetase 1
1537	ENSG00000089685	572.316	1.23393	0.226775	5.44118	5.29276e-08	2.42233e-06	BIRC5	baculoviral IAP repeat containing 5
1538	ENSG00000089692	25.0171	1.73373	0.578224	2.99837	0.00271428	0.0208374	LAG3	lymphocyte activating 3
1589	ENSG00000090971	1076.93	1.01534	0.329223	3.08405	0.00204205	0.0169162	NAT14	N-acetyltransferase 14 (putative)
1624	ENSG00000091972	30.5491	1.84589	0.547714	3.37017	0.000751227	0.00801683	CD200	CD200 molecule
1629	ENSG00000092068	628.212	-1.33295	0.21486	-6.20379	5.51178e-10	4.02437e-08	SLC7A8	solute carrier family 7 member 8
1641	ENSG00000092295	51.7808	1.19686	0.339518	3.52518	0.00042319	0.00513388	TGM1	transglutaminase 1
1650	ENSG00000092621	2662.12	1.06688	0.12743	8.37227	5.6521e-17	1.55661e-14	PHGDH	phosphoglycerate dehydrogenase
1656	ENSG00000092853	409.56	1.04217	0.226949	4.59207	4.3887e-06	0.000118171	CLSPN	claspin
1664	ENSG00000093009	144.15	1.72183	0.246847	6.97531	3.05206e-12	3.39796e-10	CDC45	cell division cycle 45
1673	ENSG00000094804	321.796	1.19288	0.209377	5.69726	1.2175e-08	6.50077e-07	CDC6	cell division cycle 6
1735	ENSG00000099260	59.2952	-1.27068	0.294598	-4.31328	1.60852e-05	0.000360723	PALMD	palmdelphin
1769	ENSG00000099849	71.3628	1.22034	0.367439	3.32119	0.000896333	0.0092206	RASSF7	Ras association domain family member 7
1783	ENSG00000099953	576.139	-1.13878	0.25114	-4.53444	5.77578e-06	0.000149125	MMP11	matrix metallopeptidase 11
1835	ENSG00000100162	91.7642	1.23833	0.39561	3.13018	0.00174699	0.0151348	CENPM	centromere protein M
1871	ENSG00000100297	952.144	1.04458	0.148649	7.02716	2.10785e-12	2.39775e-10	MCM5	minichromosome maintenance complex component 5
1972	ENSG00000100739	516.501	1.51256	0.166224	9.09957	9.06934e-20	4.44908e-17	BDKRB1	bradykinin receptor B1
2021	ENSG00000101057	312.877	2.24959	0.258042	8.7179	2.83415e-18	9.67185e-16	MYBL2	MYB proto-oncogene like 2
2042	ENSG00000101188	91.6074	1.56789	0.278342	5.63296	1.77142e-08	9.02851e-07	NTSR1	neurotensin receptor 1
2047	ENSG00000101194	716.729	1.15953	0.221662	5.2311	1.68501e-07	6.88834e-06	SLC17A9	solute carrier family 17 member 9
2069	ENSG00000101342	11.4719	3.692	1.10365	3.34526	0.000822051	0.00862028	TLDC2	TBC/LysM-associated domain containing 2
2083	ENSG00000101412	290.31	1.80669	0.188201	9.59978	8.01164e-22	5.46812e-19	E2F1	E2F transcription factor 1
2115	ENSG00000101695	21.6855	-1.27412	0.445113	-2.86247	0.0042035	0.0283661	RNF125	ring finger protein 125
2196	ENSG00000102445	187.497	-1.95574	0.291258	-6.71481	1.88315e-11	1.85922e-09	RUBCNL	rubicon like autophagy enhancer
2415	ENSG00000104524	378.022	1.19711	0.266426	4.49323	7.01512e-06	0.00017648	PYCR3	pyrroline-5-carboxylate reductase 3
2473	ENSG00000104951	424.674	1.56929	0.19259	8.14833	3.68993e-16	8.31699e-14	IL4I1	interleukin 4 induced 1
2485	ENSG00000105011	225.08	1.87692	0.232072	8.08766	6.08237e-16	1.30796e-13	ASF1B	anti-silencing function 1B histone chaperone
2580	ENSG00000105664	135.61	4.4782	0.998047	4.48696	7.2246e-06	0.00018088	COMP	cartilage oligomeric matrix protein
2586	ENSG00000105696	24.525	1.41235	0.530977	2.6599	0.00781631	0.0435572	TMEM59L	transmembrane protein 59 like
2634	ENSG00000105963	45.0022	1.54068	0.41528	3.70999	0.00020727	0.00297415	ADAP1	ArfGAP with dual PH domains 1
2678	ENSG00000106268	279.973	1.00497	0.27787	3.61668	0.000298407	0.00393374	NUDT1	nudix hydrolase 1
2690	ENSG00000106366	26251	1.12042	0.118196	9.47937	2.55832e-21	1.60642e-18	SERPINE1	serpin family E member 1
2773	ENSG00000107201	77.7258	1.10454	0.381637	2.89421	0.00380117	0.0264381	RIGI	RNA sensor RIG-I
2924	ENSG00000108688	159.845	1.07467	0.206788	5.19698	2.02551e-07	8.13208e-06	CCL7	C-C motif chemokine ligand 7
2925	ENSG00000108691	4974.23	1.35697	0.147653	9.1903	3.91733e-20	1.98369e-17	CCL2	C-C motif chemokine ligand 2
2926	ENSG00000108700	35.7951	1.43558	0.449431	3.19422	0.00140211	0.0129093	CCL8	C-C motif chemokine ligand 8
2939	ENSG00000108821	406927	1.07372	0.127327	8.43272	3.37725e-17	1.03953e-14	COL1A1	collagen type I alpha 1 chain
3017	ENSG00000109674	64.3574	1.23391	0.342674	3.60084	0.000317196	0.0041134	NEIL3	nei like DNA glycosylase 3
3034	ENSG00000109805	458.282	1.01004	0.223329	4.52265	6.10703e-06	0.00015685	NCAPG	non-SMC condensin I complex subunit G
3048	ENSG00000109943	11.303	-2.52309	0.735543	-3.43024	0.000603056	0.00678135	CRTAM	cytotoxic and regulatory T cell molecule
3096	ENSG00000110446	2817.97	1.0846	0.168612	6.43249	1.25531e-10	1.06518e-08	SLC15A3	solute carrier family 15 member 3
3148	ENSG00000111087	105.138	1.29462	0.311666	4.15387	3.26898e-05	0.000659594	GLI1	GLI family zinc finger 1
3162	ENSG00000111247	163.862	1.62458	0.290787	5.58684	2.31244e-08	1.16348e-06	RAD51AP1	RAD51 associated protein 1
3177	ENSG00000111331	8119.33	1.4849	0.202647	7.32751	2.34475e-13	3.20069e-11	OAS3	2'-5'-oligoadenylate synthetase 3
3178	ENSG00000111335	4973.18	1.37324	0.193094	7.11177	1.14566e-12	1.40505e-10	OAS2	2'-5'-oligoadenylate synthetase 2
3179	ENSG00000111341	478.594	-1.38304	0.232985	-5.93619	2.91726e-09	1.74791e-07	MGP	matrix Gla protein
3232	ENSG00000111788	64.4037	1.02183	0.369424	2.76601	0.00567471	0.0348247	ENSG00000111788	ENSG00000111788
3285	ENSG00000112182	556.53	-1.30619	0.223075	-5.85539	4.75882e-09	2.72642e-07	BACH2	BTB domain and CNC homolog 2
3348	ENSG00000112742	170.42	1.36616	0.278395	4.90726	9.23577e-07	3.05872e-05	TTK	TTK protein kinase
3404	ENSG00000113368	587.189	1.33799	0.162131	8.2525	1.55119e-16	4.05844e-14	LMNB1	lamin B1
3481	ENSG00000114270	3948.14	1.2021	0.183745	6.54222	6.06104e-11	5.40603e-09	COL7A1	collagen type VII alpha 1 chain
3570	ENSG00000115163	73.5737	1.25113	0.318049	3.93376	8.36276e-05	0.0014177	CENPA	centromere protein A
3710	ENSG00000116194	454.556	1.17191	0.142409	8.22915	1.88546e-16	4.77386e-14	ANGPTL1	angiopoietin like 1
3841	ENSG00000117399	378.509	1.65926	0.210142	7.89592	2.8819e-15	5.51709e-13	CDC20	cell division cycle 20
3881	ENSG00000117650	97.4942	1.04037	0.34126	3.04862	0.00229898	0.0184979	NEK2	NIMA related kinase 2
3894	ENSG00000117862	97.66	1.11176	0.351612	3.16188	0.00156752	0.014045	TXNDC12	thioredoxin domain containing 12
3909	ENSG00000118193	204.877	1.06369	0.25483	4.17413	2.99121e-05	0.000612204	KIF14	kinesin family member 14
3933	ENSG00000118503	1670.98	1.12889	0.12068	9.35443	8.4052e-21	5.0748e-18	TNFAIP3	TNF alpha induced protein 3
4045	ENSG00000119714	72.9108	1.12671	0.322433	3.49442	0.0004751	0.00563302	GPR68	G protein-coupled receptor 68
4072	ENSG00000119917	12382.6	1.25147	0.169936	7.36438	1.77975e-13	2.49452e-11	IFIT3	interferon induced protein with tetratricopeptide repeats 3
4073	ENSG00000119922	6661.63	1.27417	0.18867	6.75345	1.44372e-11	1.44353e-09	IFIT2	interferon induced protein with tetratricopeptide repeats 2
4120	ENSG00000120337	66.0456	1.63404	0.391715	4.1715	3.026e-05	0.000617712	TNFSF18	TNF superfamily member 18
4198	ENSG00000121152	199.24	1.58806	0.213881	7.42495	1.12819e-13	1.70291e-11	NCAPH	non-SMC condensin I complex subunit H
4329	ENSG00000122952	310.825	1.59633	0.208921	7.64085	2.15796e-14	3.49512e-12	ZWINT	ZW10 interacting kinetochore protein
4382	ENSG00000123485	252.347	1.79448	0.281153	6.38258	1.74131e-10	1.41633e-08	HJURP	Holliday junction recognition protein
4384	ENSG00000123500	181.214	1.00649	0.23688	4.24893	2.14789e-05	0.00045812	COL10A1	collagen type X alpha 1 chain
4390	ENSG00000123572	105.912	1.06247	0.325722	3.26188	0.00110675	0.0108653	NRK	Nik related kinase
4401	ENSG00000123685	179.261	1.10046	0.295489	3.72418	0.00019595	0.00284817	BATF3	basic leucine zipper ATF-like transcription factor 3
4522	ENSG00000124875	2685.77	1.97504	0.11586	17.0469	3.68868e-65	5.79049e-61	CXCL6	C-X-C motif chemokine ligand 6
4542	ENSG00000125319	105.239	1.24469	0.256285	4.85667	1.19374e-06	3.84004e-05	HROB	homologous recombination factor with OB-fold
4556	ENSG00000125434	95.9353	1.08061	0.269747	4.00601	6.17539e-05	0.00111812	SLC25A35	solute carrier family 25 member 35
4573	ENSG00000125531	40.4095	-1.2118	0.347044	-3.49179	0.000479792	0.00567034	FNDC11	fibronectin type III domain containing 11
4593	ENSG00000125730	4082.14	1.66819	0.126187	13.22	6.72677e-40	3.51989e-36	C3	complement C3
4664	ENSG00000126217	204.414	-1.30501	0.249716	-5.22598	1.73237e-07	7.06358e-06	MCF2L	MCF.2 cell line derived transforming sequence like
4679	ENSG00000126453	337.285	1.22657	0.424872	2.88692	0.00389027	0.026888	BCL2L12	BCL2 like 12
4697	ENSG00000126709	26969.3	2.3953	0.275635	8.69011	3.62092e-18	1.20939e-15	IFI6	interferon alpha inducible protein 6
4698	ENSG00000126733	72.5925	-1.0235	0.248844	-4.11301	3.90537e-05	0.00076442	DACH2	dachshund family transcription factor 2
4709	ENSG00000126787	274.545	1.11152	0.244954	4.53768	5.68776e-06	0.000147095	DLGAP5	DLG associated protein 5
4717	ENSG00000126860	35.1088	-1.54636	0.402204	-3.84471	0.000120693	0.00191184	EVI2A	ecotropic viral integration site 2A
4753	ENSG00000127423	25.321	1.79164	0.684652	2.61687	0.00887413	0.0476912	AUNIP	aurora kinase A and ninein interacting protein
4769	ENSG00000127564	192.542	2.16457	0.288266	7.50893	5.96122e-14	9.35792e-12	PKMYT1	protein kinase, membrane associated tyrosine/threonine 1
4773	ENSG00000127586	297.116	1.36162	0.239987	5.67372	1.39732e-08	7.38558e-07	CHTF18	chromosome transmission fidelity factor 18
4811	ENSG00000128165	148.654	1.8206	0.343811	5.29537	1.18775e-07	5.02567e-06	ADM2	adrenomedullin 2
4832	ENSG00000128342	978.821	1.29743	0.157846	8.21962	2.04151e-16	5.00743e-14	LIF	LIF interleukin 6 family cytokine
4840	ENSG00000128510	158.374	1.25255	0.250519	4.99984	5.73782e-07	2.00606e-05	CPA4	carboxypeptidase A4
4881	ENSG00000128917	20.4028	2.87284	0.916716	3.13384	0.00172534	0.0149976	DLL4	delta like canonical Notch ligand 4
4887	ENSG00000128965	308.318	1.26907	0.206489	6.14592	7.94998e-10	5.44973e-08	CHAC1	ChaC glutathione specific gamma-glutamylcyclotransferase 1
4907	ENSG00000129195	135.526	1.3436	0.271195	4.95437	7.25644e-07	2.47634e-05	PIMREG	PICALM interacting mitotic regulator
4937	ENSG00000129521	14.468	-1.85768	0.60761	-3.05735	0.00223301	0.0181157	EGLN3	egl-9 family hypoxia inducible factor 3
4956	ENSG00000129810	47.281	1.17633	0.379477	3.09987	0.00193608	0.0162527	SGO1	shugoshin 1
4992	ENSG00000130222	29.8662	1.89283	0.541167	3.49768	0.000469316	0.00558747	GADD45G	growth arrest and DNA damage inducible gamma
5000	ENSG00000130303	1304.14	1.73422	0.197043	8.80125	1.35297e-18	5.05335e-16	BST2	bone marrow stromal cell antigen 2
5040	ENSG00000130590	146.699	1.04462	0.273036	3.82594	0.000130272	0.00203687	SAMD10	sterile alpha motif domain containing 10
5043	ENSG00000130635	33688.9	1.05308	0.151335	6.95863	3.43594e-12	3.77185e-10	COL5A1	collagen type V alpha 1 chain
5061	ENSG00000130720	933.987	1.05941	0.208026	5.09266	3.53073e-07	1.3134e-05	FIBCD1	fibrinogen C domain containing 1
5131	ENSG00000131153	161.14	1.331	0.27191	4.895	9.83043e-07	3.24198e-05	GINS2	GINS complex subunit 2
5138	ENSG00000131203	38.74	2.39994	0.534686	4.48851	7.17236e-06	0.000179859	IDO1	indoleamine 2,3-dioxygenase 1
5178	ENSG00000131620	60.9672	-1.07385	0.282073	-3.80699	0.000140668	0.00217772	ANO1	anoctamin 1
5192	ENSG00000131747	2104.11	1.19841	0.194632	6.1573	7.39972e-10	5.1627e-08	TOP2A	DNA topoisomerase II alpha
5201	ENSG00000131797	73.8041	1.01922	0.303577	3.35735	0.000786921	0.0083216	CLUHP3	clustered mitochondria homolog pseudogene 3
5361	ENSG00000133083	118.186	-1.41638	0.287611	-4.92463	8.45183e-07	2.82893e-05	DCLK1	doublecortin like kinase 1
5366	ENSG00000133110	4907.97	1.10785	0.131709	8.41133	4.05387e-17	1.17847e-14	POSTN	periostin
5449	ENSG00000134057	588.243	1.15853	0.204308	5.67048	1.42399e-08	7.47618e-07	CCNB1	cyclin B1
5481	ENSG00000134285	702.098	1.07918	0.122706	8.79486	1.43231e-18	5.11008e-16	FKBP11	FKBP prolyl isomerase 11
5490	ENSG00000134321	1484.87	2.24507	0.339304	6.6167	3.67317e-11	3.47358e-09	RSAD2	radical S-adenosyl methionine domain containing 2
5492	ENSG00000134326	708.214	2.25699	0.223094	10.1167	4.65679e-24	4.56889e-21	CMPK2	cytidine/uridine monophosphate kinase 2
5531	ENSG00000134690	237.267	1.46499	0.199421	7.34618	2.03946e-13	2.83322e-11	CDCA8	cell division cycle associated 8
5553	ENSG00000134871	22053.4	1.21359	0.179677	6.75428	1.43551e-11	1.44353e-09	COL4A2	collagen type IV alpha 2 chain
5584	ENSG00000135077	314.867	-2.33624	0.250083	-9.34184	9.46747e-21	5.50446e-18	HAVCR2	hepatitis A virus cellular receptor 2
5591	ENSG00000135114	794.365	2.05565	0.220935	9.30432	1.3485e-20	7.56025e-18	OASL	2'-5'-oligoadenylate synthetase like
5600	ENSG00000135218	176.139	-1.51155	0.188299	-8.02738	9.95762e-16	2.0842e-13	CD36	CD36 molecule
5625	ENSG00000135373	24.7516	2.38852	0.657248	3.63413	0.000278922	0.00373594	EHF	ETS homologous factor
5639	ENSG00000135451	84.3749	2.01218	0.468111	4.29851	1.71953e-05	0.000380722	TROAP	trophinin associated protein
5644	ENSG00000135472	50.5946	-1.16016	0.348974	-3.32448	0.000885849	0.0091307	FAIM2	Fas apoptotic inhibitory molecule 2
5646	ENSG00000135476	256.612	1.07036	0.239176	4.4752	7.63402e-06	0.00019022	ESPL1	extra spindle pole bodies like 1, separase
5711	ENSG00000135914	409.014	-1.027	0.17463	-5.88098	4.07841e-09	2.36247e-07	HTR2B	5-hydroxytryptamine receptor 2B
5714	ENSG00000135919	25278.3	1.5548	0.13035	11.9279	8.46982e-33	2.65918e-29	SERPINE2	serpin family E member 2
5723	ENSG00000135951	35.9808	-1.13013	0.416787	-2.71154	0.00669709	0.0391549	TSGA10	testis specific 10
5752	ENSG00000136122	84.8295	1.02142	0.278675	3.66527	0.000247074	0.00339898	BORA	BORA aurora kinase A activator
5773	ENSG00000136235	1911.63	-1.02098	0.110486	-9.24084	2.44578e-20	1.27979e-17	GPNMB	glycoprotein nmb
5778	ENSG00000136244	1200.31	1.59106	0.15277	10.4147	2.12394e-25	3.03105e-22	IL6	interleukin 6
5803	ENSG00000136463	124.1	1.29749	0.333312	3.89271	9.91316e-05	0.00161903	TACO1	translational activator of cytochrome c oxidase I
5809	ENSG00000136514	356.328	1.3742	0.228762	6.00714	1.8882e-09	1.20004e-07	RTP4	receptor transporter protein 4
5927	ENSG00000137266	29.4763	-1.12433	0.430814	-2.60977	0.00906024	0.0484757	SLC22A23	solute carrier family 22 member 23
5933	ENSG00000137285	25.9731	1.50543	0.531669	2.83151	0.00463281	0.0304914	TUBB2B	tubulin beta 2B class IIb
5936	ENSG00000137310	610.834	1.25109	0.148424	8.42919	3.48054e-17	1.05072e-14	TCF19	transcription factor 19
5943	ENSG00000137393	82.9619	1.07673	0.314529	3.4233	0.000618653	0.00691218	RNF144B	ring finger protein 144B
5961	ENSG00000137496	504.106	1.20493	0.181264	6.64736	2.98399e-11	2.89152e-09	IL18BP	interleukin 18 binding protein
5974	ENSG00000137573	2185.54	1.1748	0.116952	10.0451	9.65271e-24	8.41824e-21	SULF1	sulfatase 1
6016	ENSG00000137825	154.254	1.48198	0.337546	4.39046	1.13112e-05	0.000266881	ITPKA	inositol-trisphosphate 3-kinase A
6034	ENSG00000137959	1753.07	1.68241	0.190362	8.83796	9.74861e-19	3.99141e-16	IFI44L	interferon induced protein 44 like
6037	ENSG00000137965	2639.11	1.17674	0.170086	6.91853	4.56366e-12	4.94072e-10	IFI44	interferon induced protein 44
6071	ENSG00000138135	157.305	1.64137	0.259773	6.31847	2.64167e-10	2.06313e-08	CH25H	cholesterol 25-hydroxylase
6078	ENSG00000138180	476.274	1.16491	0.219522	5.30656	1.11716e-07	4.76552e-06	CEP55	centrosomal protein 55
6109	ENSG00000138411	54.6044	1.03366	0.336374	3.07295	0.00211957	0.0174022	HECW2	HECT, C2 and WW domain containing E3 ubiquitin protein ligase 2
6119	ENSG00000138449	2988.98	-1.20556	0.136643	-8.82269	1.11746e-18	4.27851e-16	SLC40A1	solute carrier family 40 member 1
6141	ENSG00000138642	3411.76	1.27843	0.123861	10.3215	5.63205e-25	6.31513e-22	HERC6	HECT and RLD domain containing E3 ubiquitin protein ligase family member 6
6142	ENSG00000138646	452.692	1.07409	0.251124	4.27715	1.89302e-05	0.000409884	HERC5	HECT and RLD domain containing E3 ubiquitin protein ligase 5
6225	ENSG00000139269	26.7492	1.3103	0.492633	2.65978	0.00781913	0.0435574	INHBE	inhibin subunit beta E
6283	ENSG00000139725	35.3943	1.6952	0.566731	2.99119	0.00277894	0.0212178	RHOF	ras homolog family member F, filopodia associated
6285	ENSG00000139734	521.171	1.09754	0.174293	6.29707	3.03322e-10	2.31143e-08	DIAPH3	diaphanous related formin 3
6313	ENSG00000140022	159.113	-1.27622	0.239969	-5.31829	1.04745e-07	4.51729e-06	STON2	stonin 2
6345	ENSG00000140379	104.947	-1.19123	0.247596	-4.8112	1.50029e-06	4.69154e-05	BCL2A1	BCL2 related protein A1
6485	ENSG00000141540	20.8205	-1.40097	0.528628	-2.6502	0.00804444	0.0444184	TTYH2	tweety family member 2
6509	ENSG00000141682	1036.26	1.04598	0.170264	6.14327	8.08392e-10	5.51745e-08	PMAIP1	phorbol-12-myristate-13-acetate-induced protein 1
6510	ENSG00000141696	3423.47	1.07087	0.144935	7.38865	1.48322e-13	2.13611e-11	P3H4	prolyl 3-hydroxylase family member 4 (inactive)
6572	ENSG00000142552	5846.13	1.10772	0.160005	6.92305	4.42012e-12	4.81855e-10	RCN3	reticulocalbin 3
6603	ENSG00000142945	244.715	1.75434	0.223375	7.85378	4.0367e-15	7.54383e-13	KIF2C	kinesin family member 2C
6605	ENSG00000142959	18.8957	1.97847	0.637461	3.10368	0.00191132	0.0160924	BEST4	bestrophin 4
6686	ENSG00000143476	269.892	1.52547	0.261571	5.83197	5.47774e-09	3.08206e-07	DTL	denticleless E3 ubiquitin protein ligase homolog
6779	ENSG00000144063	85.0375	1.1722	0.339769	3.45	0.000560594	0.0064048	MALL	mal, T cell differentiation protein like
6787	ENSG00000144182	91.7913	-1.14558	0.317812	-3.60458	0.00031266	0.00406303	LIPT1	lipoyltransferase 1
6816	ENSG00000144481	68.082	-1.4005	0.350938	-3.99074	6.58687e-05	0.00117102	TRPM8	transient receptor potential cation channel subfamily M member 8
6822	ENSG00000144554	177.339	1.43067	0.252474	5.6666	1.45663e-08	7.57158e-07	FANCD2	FA complementation group D2
6829	ENSG00000144583	980.64	1.13196	0.191184	5.92078	3.20422e-09	1.89811e-07	MARCHF4	membrane associated ring-CH-type finger 4
6832	ENSG00000144596	74.2882	2.39404	0.338011	7.08272	1.41351e-12	1.69384e-10	GRIP2	glutamate receptor interacting protein 2
6844	ENSG00000144681	19.6726	-1.23835	0.409639	-3.02303	0.00250257	0.0196427	STAC	SH3 and cysteine rich domain
6908	ENSG00000145386	397.181	1.14306	0.198896	5.74705	9.0815e-09	4.95005e-07	CCNA2	cyclin A2
7027	ENSG00000146670	418.769	1.25726	0.196021	6.4139	1.41841e-10	1.17191e-08	CDCA5	cell division cycle associated 5
7050	ENSG00000146904	13.5385	2.44464	0.821642	2.97531	0.00292694	0.022037	EPHA1	EPH receptor A1
7080	ENSG00000147174	67.1474	-1.41091	0.375831	-3.75411	0.000173956	0.00259086	GCNA	germ cell nuclear acidic peptidase
7222	ENSG00000148773	1130.69	1.45191	0.327842	4.42868	9.48103e-06	0.000228974	MKI67	marker of proliferation Ki-67
7260	ENSG00000149212	4098.01	-1.17831	0.166722	-7.06747	1.5778e-12	1.87638e-10	SESN3	sestrin 3
7332	ENSG00000149968	3991.57	1.89347	0.170414	11.111	1.10919e-28	1.93468e-25	MMP3	matrix metallopeptidase 3
7369	ENSG00000150773	27.8218	1.1868	0.434884	2.72902	0.00635236	0.0376918	PIH1D2	PIH1 domain containing 2
7510	ENSG00000152253	92.5664	1.9416	0.430491	4.5102	6.47677e-06	0.000165053	SPC25	SPC25 component of NDC80 kinetochore complex
7546	ENSG00000152580	1734.49	-1.10553	0.36085	-3.06369	0.00218629	0.017801	IGSF10	immunoglobulin superfamily member 10
7556	ENSG00000152689	16.0839	2.3493	0.744664	3.15485	0.0016058	0.0142901	RASGRP3	RAS guanyl releasing protein 3
7732	ENSG00000154839	162.898	1.13144	0.24261	4.66361	3.10707e-06	8.80412e-05	SKA1	spindle and kinetochore associated complex subunit 1
7740	ENSG00000154920	38.276	2.12538	0.471425	4.50842	6.53122e-06	0.00016617	EME1	essential meiotic structure-specific endonuclease 1
7860	ENSG00000156453	15.5669	1.87086	0.676497	2.76551	0.00568332	0.0348367	PCDH1	protocadherin 1
7862	ENSG00000156466	19.4881	2.77025	0.683751	4.05155	5.08796e-05	0.000951976	GDF6	growth differentiation factor 6
7873	ENSG00000156509	16.0577	2.5554	0.650439	3.92874	8.53922e-05	0.00143596	FBXO43	F-box protein 43
7908	ENSG00000156970	201.501	2.00871	0.294168	6.82846	8.58334e-12	8.86456e-10	BUB1B	BUB1 mitotic checkpoint serine/threonine kinase B
7968	ENSG00000157601	7019.78	1.71328	0.278615	6.14928	7.78371e-10	5.35915e-08	MX1	MX dynamin like GTPase 1
7981	ENSG00000157766	27.8731	-2.37951	0.586902	-4.05436	5.02722e-05	0.000941733	ACAN	aggrecan
8042	ENSG00000158402	61.2145	1.05981	0.355953	2.97739	0.00290718	0.0219488	CDC25C	cell division cycle 25C
8051	ENSG00000158458	50.3961	1.35547	0.326145	4.15602	3.23833e-05	0.000654251	NRG2	neuregulin 2
8083	ENSG00000158825	26.7209	2.17786	0.569039	3.82726	0.000129576	0.002028	CDA	cytidine deaminase
8125	ENSG00000159259	188.59	1.08194	0.239522	4.51706	6.27042e-06	0.000160314	CHAF1B	chromatin assembly factor 1 subunit B
8183	ENSG00000160050	144.092	1.09335	0.374538	2.9192	0.00350936	0.0249841	CCDC28B	coiled-coil domain containing 28B
8207	ENSG00000160200	79.6827	1.43859	0.362818	3.96505	7.3382e-05	0.00127287	CBS	cystathionine beta-synthase
8290	ENSG00000160870	39.8419	-1.06275	0.389936	-2.72545	0.00642148	0.0379964	CYP3A7	cytochrome P450 family 3 subfamily A member 7
8296	ENSG00000160932	24430.1	1.19689	0.144991	8.25493	1.5199e-16	4.04396e-14	LY6E	lymphocyte antigen 6 family member E
8301	ENSG00000160957	361.932	1.0585	0.245562	4.31053	1.62864e-05	0.00036316	RECQL4	RecQ like helicase 4
8364	ENSG00000161888	191.697	1.41682	0.260142	5.44636	5.14122e-08	2.35985e-06	SPC24	SPC24 component of NDC80 kinetochore complex
8382	ENSG00000162062	90.9912	1.79216	0.44801	4.00027	6.32713e-05	0.00113512	TEDC2	tubulin epsilon and delta complex 2
8387	ENSG00000162073	120.895	1.04141	0.336171	3.09787	0.00194917	0.0163364	PAQR4	progestin and adipoQ receptor family member 4
8474	ENSG00000162654	214.958	1.5746	0.28205	5.5827	2.36812e-08	1.18769e-06	GBP4	guanylate binding protein 4
8480	ENSG00000162692	5799.96	1.20343	0.111507	10.7924	3.73756e-27	5.86722e-24	VCAM1	vascular cell adhesion molecule 1
8539	ENSG00000162998	1030.11	-2.16608	0.162211	-13.3535	1.13011e-40	8.8702e-37	FRZB	frizzled related protein
8551	ENSG00000163053	32.4527	1.46044	0.524827	2.7827	0.00539088	0.0336618	SLC16A14	solute carrier family 16 member 14
8561	ENSG00000163131	713.69	1.23739	0.169814	7.28675	3.17524e-13	4.22415e-11	CTSS	cathepsin S
8644	ENSG00000163545	193.928	1.00939	0.252326	4.00032	6.32563e-05	0.00113512	NUAK2	NUAK family kinase 2
8694	ENSG00000163734	364.184	1.75891	0.202638	8.68006	3.95574e-18	1.29369e-15	CXCL3	C-X-C motif chemokine ligand 3
8695	ENSG00000163735	273.734	1.15469	0.197427	5.8487	4.95432e-09	2.81786e-07	CXCL5	C-X-C motif chemokine ligand 5
8697	ENSG00000163739	2915.36	1.38627	0.116956	11.8529	2.07943e-32	5.44049e-29	CXCL1	C-X-C motif chemokine ligand 1
8719	ENSG00000163827	58.7267	-1.95497	0.312354	-6.25883	3.87867e-10	2.88566e-08	LRRC2	leucine rich repeat containing 2
8791	ENSG00000164087	200.669	1.24724	0.235008	5.30724	1.11296e-07	4.76552e-06	POC1A	POC1 centriolar protein A
8799	ENSG00000164109	293.388	1.26779	0.255449	4.96299	6.94161e-07	2.37924e-05	MAD2L1	mitotic arrest deficient 2 like 1
8801	ENSG00000164112	12.4324	3.57697	1.20892	2.95881	0.00308831	0.0229154	SMIM43	small integral membrane protein 43
8806	ENSG00000164122	28.3361	-1.20353	0.382776	-3.14422	0.00166527	0.0146205	ASB5	ankyrin repeat and SOCS box containing 5
8843	ENSG00000164283	120.114	1.08302	0.212442	5.09797	3.43311e-07	1.28012e-05	ESM1	endothelial cell specific molecule 1
8855	ENSG00000164309	424.052	-1.12963	0.282352	-4.00077	6.31375e-05	0.00113512	CMYA5	cardiomyopathy associated 5
8870	ENSG00000164400	131.239	1.36309	0.31169	4.37321	1.22434e-05	0.000284314	CSF2	colony stimulating factor 2
8883	ENSG00000164483	31.7651	-1.35386	0.356264	-3.80016	0.000144602	0.00222982	SAMD3	sterile alpha motif domain containing 3
8903	ENSG00000164611	364.46	1.18973	0.261329	4.55262	5.29831e-06	0.000139085	PTTG1	PTTG1 regulator of sister chromatid separation, securin
8932	ENSG00000164764	12.1921	-2.87557	0.66225	-4.34212	1.41115e-05	0.00032198	SBSPON	somatomedin B and thrombospondin type 1 domain containing
8933	ENSG00000164776	39.7183	-1.25898	0.45993	-2.73734	0.00619387	0.0369983	PHKG1	phosphorylase kinase catalytic subunit gamma 1
9002	ENSG00000165181	26.5153	-1.35902	0.457567	-2.9701	0.00297698	0.0222855	SHOC1	shortage in chiasmata 1
9010	ENSG00000165244	194.863	1.40691	0.280349	5.01844	5.20933e-07	1.8418e-05	ZNF367	zinc finger protein 367
9026	ENSG00000165323	170.627	-1.53098	0.230936	-6.62944	3.36966e-11	3.22324e-09	FAT3	FAT atypical cadherin 3
9045	ENSG00000165480	170.733	1.36204	0.299238	4.55169	5.32165e-06	0.000139347	SKA3	spindle and kinetochore associated complex subunit 3
9047	ENSG00000165490	98.3127	1.94781	0.418175	4.65788	3.19481e-06	9.00396e-05	DDIAS	DNA damage induced apoptosis suppressor
9130	ENSG00000165949	2719.61	1.97338	0.162862	12.1168	8.60158e-34	3.37569e-30	IFI27	interferon alpha inducible protein 27
9283	ENSG00000166803	110.861	1.91238	0.260634	7.3374	2.1778e-13	2.99887e-11	PCLAF	PCNA clamp associated factor
9289	ENSG00000166823	30.0257	1.73499	0.572615	3.02994	0.002446	0.0192855	MESP1	mesoderm posterior bHLH transcription factor 1
9298	ENSG00000166851	252.813	1.27733	0.193196	6.61159	3.80212e-11	3.55069e-09	PLK1	polo like kinase 1
9361	ENSG00000167207	40.244	1.21956	0.452274	2.6965	0.0070072	0.0403474	NOD2	nucleotide binding oligomerization domain containing 2
9387	ENSG00000167397	36.1593	1.3559	0.430933	3.14642	0.00165285	0.0145603	VKORC1	vitamin K epoxide reductase complex subunit 1
9398	ENSG00000167513	306.056	1.49131	0.192641	7.74141	9.83209e-15	1.64196e-12	CDT1	chromatin licensing and DNA replication factor 1
9466	ENSG00000167779	9104.3	1.04887	0.21368	4.9086	9.17288e-07	3.04431e-05	IGFBP6	insulin like growth factor binding protein 6
9479	ENSG00000167900	726.539	1.4721	0.189637	7.76275	8.311e-15	1.43369e-12	TK1	thymidine kinase 1
9571	ENSG00000168389	47.099	1.73226	0.483205	3.58493	0.000337165	0.00431951	MFSD2A	major facilitator superfamily domain containing 2A
9586	ENSG00000168476	478.992	1.13064	0.183192	6.17187	6.74866e-10	4.7863e-08	REEP4	receptor accessory protein 4
9618	ENSG00000168685	9324.87	1.14524	0.126812	9.03098	1.70134e-19	8.09323e-17	IL7R	interleukin 7 receptor
9623	ENSG00000168743	862.331	-1.1123	0.170102	-6.53902	6.1923e-11	5.46105e-09	NPNT	nephronectin
9668	ENSG00000168961	212.361	1.13765	0.266389	4.27062	1.94926e-05	0.00042148	LGALS9	galectin 9
9718	ENSG00000169245	607.756	2.12077	0.238582	8.88907	6.16206e-19	2.687e-16	CXCL10	C-X-C motif chemokine ligand 10
9721	ENSG00000169248	113.909	3.06051	0.46135	6.63382	3.2711e-11	3.15029e-09	CXCL11	C-X-C motif chemokine ligand 11
9730	ENSG00000169297	24.0469	-1.08209	0.415784	-2.60254	0.00925372	0.0491923	NR0B1	nuclear receptor subfamily 0 group B member 1
9746	ENSG00000169429	4242.31	1.06321	0.155208	6.8502	7.37458e-12	7.71774e-10	CXCL8	C-X-C motif chemokine ligand 8
9767	ENSG00000169607	217.608	1.94126	0.31927	6.08033	1.19939e-09	7.97797e-08	CKAP2L	cytoskeleton associated protein 2 like
9775	ENSG00000169679	322.487	1.37029	0.236558	5.79264	6.92903e-09	3.87089e-07	BUB1	BUB1 mitotic checkpoint serine/threonine kinase
9832	ENSG00000170017	22420.1	-1.05209	0.102867	-10.2277	1.49083e-24	1.56021e-21	ALCAM	activated leukocyte cell adhesion molecule
9873	ENSG00000170312	427.128	1.03658	0.259813	3.98971	6.61535e-05	0.00117475	CDK1	cyclin dependent kinase 1
9884	ENSG00000170373	197.249	1.77662	0.323054	5.49947	3.80937e-08	1.81211e-06	CST1	cystatin SN
9975	ENSG00000170962	83.9491	-1.02271	0.234176	-4.36729	1.258e-05	0.000290841	PDGFD	platelet derived growth factor D
10017	ENSG00000171241	518.374	1.24651	0.205874	6.05472	1.40666e-09	9.2392e-08	SHCBP1	SHC binding and spindle associated 1
10029	ENSG00000171320	132.492	1.85295	0.312412	5.93112	3.00881e-09	1.7891e-07	ESCO2	establishment of sister chromatid cohesion N-acetyltransferase 2
10083	ENSG00000171714	51.9955	-1.01997	0.336047	-3.03519	0.00240384	0.0190679	ANO5	anoctamin 5
10107	ENSG00000171848	961.139	1.87999	0.191745	9.80463	1.07542e-22	8.03904e-20	RRM2	ribonucleotide reductase regulatory subunit M2
10151	ENSG00000172156	71.8296	1.21985	0.2699	4.51963	6.19474e-06	0.000158638	CCL11	C-C motif chemokine ligand 11
10255	ENSG00000172889	103.634	1.00097	0.254924	3.92655	8.61717e-05	0.0014406	EGFL7	EGF like domain multiple 7
10452	ENSG00000174371	140.166	1.34608	0.328913	4.09253	4.26697e-05	0.000817863	EXO1	exonuclease 1
10485	ENSG00000174697	95.9474	-1.31683	0.242443	-5.43152	5.58751e-08	2.53505e-06	LEP	leptin
10518	ENSG00000174939	111.183	1.01962	0.316124	3.22537	0.0012581	0.0119045	ASPHD1	aspartate beta-hydroxylase domain containing 1
10531	ENSG00000175063	288.985	1.85154	0.258865	7.15251	8.52023e-13	1.05315e-10	UBE2C	ubiquitin conjugating enzyme E2 C
10567	ENSG00000175305	57.85	1.06509	0.322534	3.30225	0.000959109	0.00963899	CCNE2	cyclin E2
10605	ENSG00000175592	1346.98	1.3099	0.17228	7.60333	2.88606e-14	4.62299e-12	FOSL1	FOS like 1, AP-1 transcription factor subunit
10638	ENSG00000175899	35629.6	-1.0445	0.136702	-7.64075	2.15968e-14	3.49512e-12	A2M	alpha-2-macroglobulin
10664	ENSG00000176125	62.2048	1.23296	0.367829	3.352	0.000802299	0.00846404	UFSP1	UFM1 specific peptidase 1 (inactive)
10751	ENSG00000176928	133.594	-1.12567	0.234137	-4.80773	1.52656e-06	4.74829e-05	GCNT4	glucosaminyl (N-acetyl) transferase 4
10777	ENSG00000177112	17.0312	-1.78067	0.556022	-3.20251	0.00136235	0.0126098	IRAG1-AS1	IRAG1 antisense RNA 1
10792	ENSG00000177283	73.6223	1.39081	0.389453	3.57118	0.000355382	0.00449539	FZD8	frizzled class receptor 8
10820	ENSG00000177542	838.241	1.06729	0.256987	4.15309	3.28019e-05	0.000661007	SLC25A22	solute carrier family 25 member 22
10834	ENSG00000177640	39.4169	1.69139	0.522158	3.23923	0.00119854	0.0114375	CASC2	cancer susceptibility 2
10880	ENSG00000177989	362.497	2.22632	0.428739	5.19273	2.07235e-07	8.2989e-06	ODF3B	outer dense fiber of sperm tails 3B
10926	ENSG00000178404	24.1919	-1.33511	0.419513	-3.18252	0.00146001	0.013302	CEP295NL	CEP295 N-terminal like
10943	ENSG00000178573	4944.57	-1.06241	0.105702	-10.051	9.09443e-24	8.3979e-21	MAF	MAF bZIP transcription factor
10991	ENSG00000178999	194.352	2.28782	0.359218	6.36888	1.90415e-10	1.52507e-08	AURKB	aurora kinase B
11040	ENSG00000179431	595.163	1.29463	0.173519	7.46102	8.58544e-14	1.30849e-11	FJX1	four-jointed box kinase 1
11059	ENSG00000179750	122.367	1.86864	0.290322	6.43643	1.22319e-10	1.04356e-08	APOBEC3B	apolipoprotein B mRNA editing enzyme catalytic subunit 3B
11303	ENSG00000182261	117.25	1.2844	0.255654	5.02397	5.06145e-07	1.79356e-05	NLRP10	NLR family pyrin domain containing 10
11319	ENSG00000182379	133.505	2.62896	0.363882	7.22477	5.01948e-13	6.45868e-11	NXPH4	neurexophilin 4
11363	ENSG00000182771	24.2015	-1.59577	0.516449	-3.0899	0.00200224	0.0166671	GRID1	glutamate ionotropic receptor delta type subunit 1
11364	ENSG00000182774	88.2314	1.04354	0.305652	3.41416	0.000639781	0.00709271	RPS17	ribosomal protein S17
11399	ENSG00000183010	1238.86	1.11032	0.124234	8.93734	3.98663e-19	1.78806e-16	PYCR1	pyrroline-5-carboxylate reductase 1
11406	ENSG00000183048	25.1057	1.48376	0.552834	2.68392	0.00727649	0.0414765	SLC25A10	solute carrier family 25 member 10
11415	ENSG00000183134	41.4703	1.3605	0.381859	3.56283	0.000366881	0.00460376	PTGDR2	prostaglandin D2 receptor 2
11417	ENSG00000183153	210.142	1.02145	0.233407	4.37627	1.20728e-05	0.000280768	GJD3	gap junction protein delta 3
11448	ENSG00000183454	109.395	-1.08903	0.273438	-3.98272	6.81299e-05	0.00120034	GRIN2A	glutamate ionotropic receptor NMDA type subunit 2A
11454	ENSG00000183486	3213.72	1.55361	0.221002	7.02987	2.06728e-12	2.36877e-10	MX2	MX dynamin like GTPase 2
11472	ENSG00000183604	82.1193	-1.02973	0.394812	-2.60815	0.00910342	0.0486238	SMG1P5	SMG1 pseudogene 5
11503	ENSG00000183763	75.818	1.01211	0.29586	3.42091	0.000624118	0.00694852	TRAIP	TRAF interacting protein
11521	ENSG00000183856	531.782	1.43357	0.236972	6.04952	1.45279e-09	9.50248e-08	IQGAP3	IQ motif containing GTPase activating protein 3
11534	ENSG00000183971	169.274	1.22173	0.364179	3.35477	0.000794324	0.00839118	NPW	neuropeptide W
11598	ENSG00000184451	50.338	1.40016	0.502268	2.78768	0.00530876	0.0332948	CCR10	C-C motif chemokine receptor 10
11623	ENSG00000184661	199.312	1.23148	0.174569	7.05439	1.73365e-12	2.01591e-10	CDCA2	cell division cycle associated 2
11659	ENSG00000184985	38.6103	1.30406	0.432994	3.01171	0.00259777	0.020218	SORCS2	sortilin related VPS10 domain containing receptor 2
11700	ENSG00000185215	6962.34	1.02902	0.145733	7.06098	1.65327e-12	1.93679e-10	TNFAIP2	TNF alpha induced protein 2
11718	ENSG00000185304	36.7714	-1.03768	0.332137	-3.12427	0.00178249	0.0153072	RGPD2	RANBP2 like and GRIP domain containing 2
11727	ENSG00000185347	91.5964	2.43462	0.485871	5.01085	5.41915e-07	1.91168e-05	TEDC1	tubulin epsilon and delta complex 1
11747	ENSG00000185507	2005.65	1.18838	0.205818	5.77392	7.74462e-09	4.26579e-07	IRF7	interferon regulatory factor 7
11777	ENSG00000185669	53.7606	-1.14402	0.345071	-3.31531	0.000915407	0.00934433	SNAI3	snail family transcriptional repressor 3
11791	ENSG00000185745	8861.04	1.51577	0.186036	8.14771	3.70868e-16	8.31699e-14	IFIT1	interferon induced protein with tetratricopeptide repeats 1
11809	ENSG00000185864	69.7011	-1.2472	0.361715	-3.44802	0.000564712	0.00644716	NPIPB4	nuclear pore complex interacting protein family member B4
11813	ENSG00000185885	850.59	1.67777	0.229986	7.29511	2.98411e-13	4.0038e-11	IFITM1	interferon induced transmembrane protein 1
11843	ENSG00000186076	40.6969	1.32222	0.412852	3.20266	0.00136167	0.0126098	ENSG00000186076	ENSG00000186076
11856	ENSG00000186185	201.76	1.75482	0.243958	7.1931	6.33356e-13	8.08327e-11	KIF18B	kinesin family member 18B
11935	ENSG00000186871	103.388	1.50046	0.23626	6.3509	2.14055e-10	1.69709e-08	ERCC6L	ERCC excision repair 6 like, spindle assembly checkpoint helicase
11984	ENSG00000187398	45.5466	-1.83851	0.388505	-4.73226	2.22038e-06	6.51504e-05	LUZP2	leucine zipper protein 2
11987	ENSG00000187498	11065.7	1.06476	0.130333	8.16955	3.09551e-16	7.36262e-14	COL4A1	collagen type IV alpha 1 chain
11997	ENSG00000187583	62.7659	1.17866	0.394001	2.99151	0.002776	0.0212057	PLEKHN1	pleckstrin homology domain containing N1
12001	ENSG00000187608	12369.9	1.90595	0.288308	6.6108	3.82257e-11	3.55069e-09	ISG15	ISG15 ubiquitin like modifier
12031	ENSG00000187840	869.499	1.23207	0.243655	5.05663	4.26737e-07	1.54353e-05	EIF4EBP1	eukaryotic translation initiation factor 4E binding protein 1
12055	ENSG00000188064	22.546	2.63943	0.621584	4.24629	2.17337e-05	0.000461672	WNT7B	Wnt family member 7B
12100	ENSG00000188385	11.8793	3.28801	1.10723	2.96957	0.00298216	0.0223129	JAKMIP3	Janus kinase and microtubule interacting protein 3
12187	ENSG00000189057	233.389	1.6657	0.25368	6.56614	5.16364e-11	4.68548e-09	FAM111B	FAM111 trypsin like peptidase B
12236	ENSG00000189423	48.6397	-1.09539	0.385222	-2.84353	0.00446169	0.0296705	ENSG00000189423	ENSG00000189423
12262	ENSG00000196208	41.0673	-1.00376	0.348009	-2.88428	0.00392314	0.0270349	GREB1	growth regulating estrogen receptor binding 1
12273	ENSG00000196267	222.883	-1.06572	0.206612	-5.15807	2.49505e-07	9.69486e-06	ZNF836	zinc finger protein 836
12345	ENSG00000196584	75.7801	1.63063	0.32962	4.947	7.53675e-07	2.56642e-05	XRCC2	X-ray repair cross complementing 2
12485	ENSG00000197299	78.8427	2.3219	0.390554	5.94514	2.76212e-09	1.68715e-07	BLM	BLM RecQ like helicase
12486	ENSG00000197301	61.2615	-1.0564	0.342277	-3.08639	0.00202601	0.0168099	HMGA2-AS1	HMGA2 antisense RNA 1
12621	ENSG00000197971	79.3032	-1.0702	0.272413	-3.92861	8.54367e-05	0.00143596	MBP	myelin basic protein
12623	ENSG00000197977	199.319	1.32777	0.235043	5.64907	1.61316e-08	8.2756e-07	ELOVL2	ELOVL fatty acid elongase 2
12658	ENSG00000198133	70.9599	1.29149	0.325879	3.96311	7.39811e-05	0.00127903	TMEM229B	transmembrane protein 229B
12786	ENSG00000198743	4876.86	-1.12835	0.137899	-8.18247	2.78091e-16	6.7161e-14	SLC5A3	solute carrier family 5 member 3
12796	ENSG00000198768	3005.62	1.37009	0.166535	8.22704	1.91898e-16	4.7816e-14	APCDD1L	APC down-regulated 1 like
12835	ENSG00000198857	44.9851	-1.29144	0.370713	-3.48368	0.000494572	0.0057982	ENSG00000198857	ENSG00000198857
12903	ENSG00000203446	16.0697	-1.49754	0.543639	-2.75466	0.0058753	0.0356377	SUGCT-AS1	SUGCT antisense RNA 1
12928	ENSG00000203805	62.1123	-1.23026	0.259388	-4.74294	2.10643e-06	6.27377e-05	PLPP4	phospholipid phosphatase 4
12952	ENSG00000204103	514.856	-1.08806	0.147122	-7.39563	1.40741e-13	2.06827e-11	MAFB	MAF bZIP transcription factor B
12981	ENSG00000204253	19.2951	1.72778	0.614243	2.81286	0.0049103	0.0316643	ENSG00000204253	ENSG00000204253
13063	ENSG00000204642	90.976	1.14093	0.292101	3.90594	9.38599e-05	0.00154446	HLA-F	major histocompatibility complex, class I, F
13095	ENSG00000204941	152.13	1.08083	0.288985	3.74008	0.00018396	0.00269888	PSG5	pregnancy specific beta-1-glycoprotein 5
13125	ENSG00000205220	203.891	1.4562	0.49016	2.97086	0.00296966	0.0222732	PSMB10	proteasome 20S subunit beta 10
13214	ENSG00000206530	43.9437	-1.10726	0.340386	-3.25296	0.0011421	0.0111028	CFAP44	cilia and flagella associated protein 44
13380	ENSG00000213889	37.8726	1.4944	0.551587	2.70927	0.00674318	0.0393511	PPM1N	protein phosphatase, Mg2+/Mn2+ dependent 1N (putative)
13381	ENSG00000213901	20.7354	-1.39786	0.447817	-3.1215	0.00179934	0.0154098	SLC23A3	solute carrier family 23 member 3
13472	ENSG00000214826	51.9189	1.26481	0.412422	3.06679	0.00216369	0.0176628	ENSG00000214826	ENSG00000214826
13502	ENSG00000215158	33.7689	-1.36971	0.425925	-3.21584	0.00130062	0.0121965	ENSG00000215158	ENSG00000215158
13507	ENSG00000215244	21.5161	-1.32207	0.479084	-2.75958	0.00578751	0.0352414	LINC02649	long intergenic non-protein coding RNA 2649
13534	ENSG00000215769	16.0948	-1.46666	0.551888	-2.65753	0.00787158	0.0437874	ARHGAP27P1-BPTFP1-KPNA2P3	ARHGAP27P1-BPTFP1-KPNA2P3 readthrough, transcribed pseudogene
13535	ENSG00000215784	13.3739	2.13751	0.823858	2.59452	0.00947239	0.0499488	FAM72D	family with sequence similarity 72 member D
13547	ENSG00000216809	12.4469	-1.97453	0.745837	-2.6474	0.00811143	0.0447411	ENSG00000216809	ENSG00000216809
13605	ENSG00000221852	132.447	1.15546	0.253704	4.55436	5.25448e-06	0.000138397	KRTAP1-5	keratin associated protein 1-5
13667	ENSG00000223658	12.8192	2.68172	0.933766	2.87194	0.00407958	0.0278199	C1GALT1C1L	C1GALT1 specific chaperone 1 like
13818	ENSG00000225578	15.9636	2.66913	0.913141	2.92303	0.00346648	0.0247502	NCBP2-AS1	NCBP2 antisense RNA 1
13846	ENSG00000225886	72.7007	1.65523	0.417312	3.96641	7.29647e-05	0.00126704	ENSG00000225886	ENSG00000225886
13886	ENSG00000226310	11.5334	-2.26016	0.804019	-2.81108	0.00493763	0.0317379	ENSG00000226310	ENSG00000226310
13903	ENSG00000226450	16.5193	1.76671	0.656506	2.69109	0.00712197	0.0408032	CYP2D8P	ccytochrome P450 family 2 subfamily D member 8, pseudogene
13907	ENSG00000226516	42.5486	-1.06621	0.362659	-2.93999	0.00328221	0.0237478	FAM138B	family with sequence similarity 138 member B
13922	ENSG00000226754	15.3717	1.96008	0.68966	2.84209	0.00448182	0.0297864	MAGOH-DT	MAGOH divergent transcript
13940	ENSG00000227014	15.6963	-1.57237	0.55933	-2.81116	0.00493633	0.0317379	ENSG00000227014	ENSG00000227014
13964	ENSG00000227354	52.4465	-1.28751	0.458603	-2.80746	0.00499342	0.0319319	RBM26-AS1	RBM26 antisense RNA 1
14048	ENSG00000228393	60.1369	1.38868	0.395286	3.5131	0.000442917	0.00532382	ENSG00000228393	ENSG00000228393
14103	ENSG00000229056	12.7089	5.12593	1.37457	3.72911	0.000192157	0.00280082	HECW2-AS1	HECW2 antisense RNA 1
14112	ENSG00000229152	209.833	-1.18611	0.219653	-5.39995	6.66583e-08	2.98972e-06	ENSG00000229152	ENSG00000229152
14123	ENSG00000229337	21.1785	-1.20777	0.430017	-2.80866	0.00497476	0.031875	ENSG00000229337	ENSG00000229337
14124	ENSG00000229344	23.9649	-1.81031	0.611288	-2.96147	0.00306174	0.0227788	MTCO2P12	MT-CO2 pseudogene 12
14129	ENSG00000229419	18.524	-1.85322	0.600136	-3.08801	0.00201504	0.0167491	RALGAPA1P1	RALGAPA1 pseudogene 1
14135	ENSG00000229563	45.7301	1.42466	0.508976	2.79907	0.00512493	0.0325713	LINC01204	long intergenic non-protein coding RNA 1204
14160	ENSG00000229939	29.8105	-1.09308	0.347771	-3.14311	0.00167162	0.0146516	ENSG00000229939	ENSG00000229939
14170	ENSG00000230082	19.7811	2.82661	0.66835	4.22923	2.34488e-05	0.000493431	PRRT3-AS1	PRRT3 antisense RNA 1
14254	ENSG00000231185	33.7275	-1.15229	0.4258	-2.70617	0.00680637	0.0396528	SPRY4-AS1	SPRY4 antisense RNA 1
14276	ENSG00000231535	14.0527	-1.43475	0.465556	-3.08179	0.00205763	0.0170003	LINC00278	long intergenic non-protein coding RNA 278
14280	ENSG00000231574	40.0104	1.10043	0.347155	3.16985	0.00152515	0.0137439	LINC02015	long intergenic non-protein coding RNA 2015
14344	ENSG00000232453	22.8487	1.70001	0.532286	3.19379	0.0014042	0.012921	LINC02777	long intergenic non-protein coding RNA 2777
14371	ENSG00000232759	123.871	1.10947	0.218923	5.06785	4.02332e-07	1.46879e-05	STEAP1B-AS1	STEAP1B antisense RNA 1
14400	ENSG00000233058	57.6399	-1.00887	0.367918	-2.7421	0.0061048	0.0366755	ENSG00000233058	ENSG00000233058
14422	ENSG00000233308	38.8951	1.2252	0.414601	2.95513	0.0031254	0.0229842	OSTN-AS1	OSTN antisense RNA 1
14533	ENSG00000234745	16053.9	1.18782	0.134571	8.82677	1.07743e-18	4.22838e-16	HLA-B	major histocompatibility complex, class I, B
14549	ENSG00000234883	23.6832	1.45897	0.465555	3.13383	0.00172542	0.0149976	MIR155HG	MIR155 host gene
14571	ENSG00000235204	12.2296	-2.07863	0.665074	-3.12541	0.00177558	0.015272	LOC613206	uncharacterized LOC613206
14594	ENSG00000235513	62.1888	1.17654	0.372476	3.1587	0.00158474	0.0141348	ENSG00000235513	ENSG00000235513
14687	ENSG00000236778	52.3111	-1.02026	0.363855	-2.80405	0.00504658	0.0321906	INTS6-AS1	INTS6 antisense RNA 1
14722	ENSG00000237232	40.0439	1.75976	0.559923	3.14286	0.00167307	0.0146562	ZNF295-AS1	ZNF295 antisense RNA 1
14734	ENSG00000237422	16.183	-1.46742	0.480514	-3.05386	0.00225916	0.018259	LINC02937	long intergenic non-protein coding RNA 2937
14740	ENSG00000237476	23.808	1.89977	0.562521	3.37725	0.000732144	0.00787205	LINC01637	long intergenic non-protein coding RNA 1637
14754	ENSG00000237649	353.662	1.89286	0.232193	8.15209	3.57683e-16	8.31699e-14	KIFC1	kinesin family member C1
14766	ENSG00000237840	45.2046	1.12046	0.408394	2.74359	0.00607722	0.0365518	FAM21FP	family with sequence similarity 21 member F, pseudogene
14818	ENSG00000239268	39.7536	1.7671	0.567666	3.11292	0.00185247	0.0157485	ENSG00000239268	ENSG00000239268
14831	ENSG00000239474	57.2219	-2.86969	0.363111	-7.90308	2.72099e-15	5.27335e-13	KLHL41	kelch like family member 41
14863	ENSG00000240204	40.8357	1.31223	0.455158	2.88302	0.00393884	0.0271192	SMKR1	small lysine rich protein 1
14878	ENSG00000240476	12.0904	2.76208	0.885575	3.11896	0.00181488	0.0155005	LOC105374003	uncharacterized LOC105374003
15061	ENSG00000244227	14.8458	-2.41483	0.718042	-3.36308	0.000770788	0.00818663	LRRC77P	leucine rich repeat containing 77, pseudogene
15079	ENSG00000244513	45.3727	-1.11018	0.386964	-2.86894	0.00411852	0.0280002	ENSG00000244513	ENSG00000244513
15233	ENSG00000248476	18.7942	-2.21722	0.513869	-4.31475	1.59785e-05	0.000358843	ENSG00000248476	ENSG00000248476
15290	ENSG00000249502	18.1264	2.23449	0.674471	3.31295	0.000923187	0.00941051	ENSG00000249502	ENSG00000249502
15371	ENSG00000250657	124.102	1.08258	0.285417	3.79297	0.000148854	0.00228194	ENSG00000250657	ENSG00000250657
15372	ENSG00000250722	925.936	-1.17439	0.146545	-8.01386	1.11164e-15	2.2663e-13	SELENOP	selenoprotein P
15423	ENSG00000251562	370.316	-1.26485	0.209166	-6.0471	1.47474e-09	9.60601e-08	MALAT1	metastasis associated lung adenocarcinoma transcript 1
15429	ENSG00000251634	18.0136	-2.25531	0.706561	-3.19196	0.00141311	0.0129953	ENSG00000251634	ENSG00000251634
15571	ENSG00000254639	12.1165	4.29185	1.16702	3.6776	0.000235435	0.00328229	ENSG00000254639	ENSG00000254639
15581	ENSG00000254783	14.0284	-1.44819	0.531491	-2.72477	0.00643467	0.0380601	LOC100289518	immunoglobin superfamily member 21 pseudogene
15620	ENSG00000255197	14.9408	1.79861	0.659179	2.72856	0.00636109	0.0377101	ENSG00000255197	ENSG00000255197
15638	ENSG00000255364	23.8641	1.44676	0.509644	2.83876	0.00452889	0.0300202	ENSG00000255364	ENSG00000255364
15659	ENSG00000255585	21.7567	-1.79996	0.593968	-3.0304	0.00244226	0.0192753	LOC651337	uncharacterized LOC651337
15708	ENSG00000256663	11.3875	3.33773	0.929561	3.59065	0.000329856	0.00424433	ENSG00000256663	ENSG00000256663
15711	ENSG00000256713	15.622	-1.66207	0.489924	-3.39251	0.000692561	0.00757282	PGA5	pepsinogen A5
15735	ENSG00000257219	93.5678	1.15301	0.416329	2.76946	0.00561491	0.034593	LNCOG	lncRNA osteogenesis associated
15780	ENSG00000258077	25.3754	-2.14195	0.451345	-4.74571	2.07773e-06	6.21534e-05	ENSG00000258077	ENSG00000258077
15899	ENSG00000259562	18.0872	1.78836	0.662116	2.70097	0.00691369	0.0400484	ENSG00000259562	ENSG00000259562
15945	ENSG00000260018	19.5835	2.25049	0.660216	3.40872	0.000652685	0.00721572	ENSG00000260018	ENSG00000260018
15950	ENSG00000260034	12.2949	-2.48786	0.89388	-2.78322	0.00538229	0.0336216	LCMT1-AS2	LCMT1 antisense RNA 2
15967	ENSG00000260176	21.0639	-1.33449	0.495461	-2.69342	0.00707221	0.0406219	ENSG00000260176	ENSG00000260176
16046	ENSG00000260876	12.9983	-2.24008	0.707165	-3.16769	0.00153656	0.0138229	LINC01229	long intergenic non-protein coding RNA 1229
16047	ENSG00000260877	34.3793	1.62336	0.43352	3.7446	0.000180682	0.00266323	ENSG00000260877	ENSG00000260877
16060	ENSG00000260941	47.1925	-1.72549	0.322113	-5.35677	8.4722e-08	3.73586e-06	LINC00622	long intergenic non-protein coding RNA 622
16067	ENSG00000261040	31.5406	1.70019	0.496131	3.4269	0.000610512	0.00684558	WFDC21P	WAP four-disulfide core domain 21, pseudogene
16086	ENSG00000261167	38.9024	1.13021	0.385008	2.93554	0.00332963	0.0240094	ENSG00000261167	ENSG00000261167
16104	ENSG00000261351	18.0703	-1.35705	0.498223	-2.72379	0.00645382	0.0381302	ENSG00000261351	ENSG00000261351
16161	ENSG00000261884	21.9596	1.80834	0.522644	3.45998	0.000540208	0.00624002	ENSG00000261884	ENSG00000261884
16182	ENSG00000262406	66.6453	4.63142	0.83388	5.55406	2.7911e-08	1.3607e-06	MMP12	matrix metallopeptidase 12
16243	ENSG00000264070	22.8189	1.95411	0.710152	2.75168	0.00592911	0.0359225	ENSG00000264070	ENSG00000264070
16346	ENSG00000266947	17.8176	2.67357	0.727371	3.67567	0.000237227	0.00329826	ENSG00000266947	ENSG00000266947
16396	ENSG00000267278	11.3115	2.49105	0.818571	3.04317	0.00234097	0.0187302	ENSG00000267278	ENSG00000267278
16404	ENSG00000267339	19.8739	-2.12916	0.535754	-3.97414	7.06338e-05	0.00123338	LINC00906	long intergenic non-protein coding RNA 906
16491	ENSG00000268350	15.3832	2.62774	0.689914	3.80879	0.000139649	0.00216836	FAM156A	family with sequence similarity 156 member A
16496	ENSG00000268403	15.724	-1.58576	0.604826	-2.62184	0.00874565	0.0472271	LOC644656	uncharacterized LOC644656
16515	ENSG00000268812	11.9038	2.9554	0.891447	3.31528	0.000915504	0.00934433	LIF-AS2	LIF antisense RNA 2
16618	ENSG00000270108	36.5734	-1.43762	0.441045	-3.25958	0.00111577	0.0109266	ENSG00000270108	ENSG00000270108
16638	ENSG00000270441	16.3103	-1.80175	0.682369	-2.64043	0.00828006	0.0453918	ENSG00000270441	ENSG00000270441
16697	ENSG00000271503	79.3063	2.1819	0.308894	7.0636	1.62239e-12	1.91491e-10	CCL5	C-C motif chemokine ligand 5
16698	ENSG00000271533	67.4408	-1.08761	0.267292	-4.069	4.72153e-05	0.000890848	ENSG00000271533	ENSG00000271533
16767	ENSG00000272153	11.355	2.69256	0.951918	2.82856	0.00467578	0.0306218	ENSG00000272153	ENSG00000272153
16810	ENSG00000272455	61.3332	1.42719	0.392331	3.63772	0.000275059	0.00369049	ENSG00000272455	ENSG00000272455
16815	ENSG00000272468	20.9766	-1.19922	0.430521	-2.78552	0.00534422	0.0334237	ENSG00000272468	ENSG00000272468
16900	ENSG00000272994	18.1064	-1.40982	0.514794	-2.73861	0.00616991	0.0369254	ENSG00000272994	ENSG00000272994
17026	ENSG00000274213	12.4955	5.3647	1.33648	4.01406	5.96838e-05	0.00108817	ENSG00000274213	ENSG00000274213
17038	ENSG00000274422	31.837	-1.25326	0.482774	-2.59597	0.00943256	0.049856	ENSG00000274422	ENSG00000274422
17107	ENSG00000275557	71.1084	1.43549	0.369024	3.88997	0.000100255	0.00163159	ENSG00000275557	ENSG00000275557
17111	ENSG00000275601	14.4668	-2.10627	0.803122	-2.6226	0.00872619	0.0471869	ENSG00000275601	ENSG00000275601
17133	ENSG00000276043	766.548	1.56135	0.189327	8.24684	1.62636e-16	4.18533e-14	UHRF1	ubiquitin like with PHD and ring finger domains 1
17235	ENSG00000277954	49.6423	-1.50365	0.298697	-5.03404	4.80237e-07	1.7056e-05	ENSG00000277954	ENSG00000277954
17280	ENSG00000278619	175.443	1.07097	0.314096	3.40968	0.000650403	0.0072003	MRM1	mitochondrial rRNA methyltransferase 1
17327	ENSG00000279089	43.2829	-1.11051	0.373408	-2.97399	0.00293957	0.0221002	ENSG00000279089	ENSG00000279089
17329	ENSG00000279108	81.2846	-1.33327	0.255983	-5.20846	1.90419e-07	7.70413e-06	ENSG00000279108	ENSG00000279108
17335	ENSG00000279148	34.4952	-1.16042	0.428412	-2.70866	0.00675562	0.039409	ENSG00000279148	ENSG00000279148
17470	ENSG00000280099	30.0729	-1.26086	0.48179	-2.61703	0.00886975	0.0476912	ENSG00000280099	ENSG00000280099
17542	ENSG00000281026	13.5617	-1.69488	0.616841	-2.74768	0.00600178	0.0362091	N4BP2L2-IT2	N4BPL2 intronic transcript 2
17543	ENSG00000281091	20.9514	1.78258	0.570988	3.12192	0.00179678	0.0154047	ENSG00000281091	ENSG00000281091
17559	ENSG00000281571	21.8382	1.47586	0.538177	2.74234	0.00610041	0.0366743	ENSG00000281571	ENSG00000281571
17593	ENSG00000283154	133.656	1.09642	0.236018	4.64552	3.39229e-06	9.47547e-05	SCHIP1	schwannomin interacting protein 1
17598	ENSG00000283267	17.1277	1.9724	0.706876	2.7903	0.00526587	0.0331516	FAM237B	family with sequence similarity 237 member B
17605	ENSG00000283674	13.6165	-2.71465	0.660746	-4.10846	3.98303e-05	0.000775022	LOC729732	uncharacterized LOC729732
17661	ENSG00000285336	36.6474	-1.66155	0.491228	-3.38243	0.000718465	0.00774619	LOC101928882	uncharacterized LOC101928882
17693	ENSG00000285799	22.6809	1.60876	0.584991	2.75006	0.00595851	0.0360589	ENSG00000285799	ENSG00000285799
17700	ENSG00000285831	12.6826	3.21099	0.970036	3.31017	0.00093238	0.0094551	ENSG00000285831	ENSG00000285831
17726	ENSG00000286019	273.874	-1.09742	0.265324	-4.13616	3.53168e-05	0.00070805	NOTCH2NLB	notch 2 N-terminal like B
17920	ENSG00000288065	21.3525	1.89989	0.705305	2.69372	0.00706598	0.0406009	ENSG00000288065	ENSG00000288065
17957	ENSG00000288781	22.142	2.41551	0.588804	4.10241	4.0887e-05	0.000790449	LOC105377378	uncharacterized LOC105377378
17963	ENSG00000288818	17.4222	2.11634	0.767017	2.75918	0.00579473	0.0352717	ENSG00000288818	ENSG00000288818
18019	ENSG00000289050	18.2703	1.85047	0.669073	2.76573	0.00567962	0.0348276	ENSG00000289050	ENSG00000289050
18074	ENSG00000289361	15.3115	-1.71475	0.631293	-2.71625	0.00660259	0.0387467	ENSG00000289361	ENSG00000289361
18077	ENSG00000289378	19.7786	1.55908	0.544286	2.86446	0.00417727	0.028265	ENSG00000289378	ENSG00000289378
18087	ENSG00000289433	15.6489	-1.67553	0.592481	-2.82798	0.00468424	0.0306644	ENSG00000289433	ENSG00000289433
18095	ENSG00000289470	72.5942	1.01111	0.387926	2.60645	0.0091487	0.0487661	ENSG00000289470	ENSG00000289470
18098	ENSG00000289504	32.5397	-1.35961	0.383502	-3.54524	0.000392249	0.00484083	ENSG00000289504	ENSG00000289504
