# Supplementary material for: Osteosarcoma Exosome Priming of Primary Human Lung Fibroblasts Induces an Immune Modulatory and Protumorigenic Phenotype
Source: Cancer Res Commun. 2025 Apr 11;5(4):594–608. doi: 10.1158/2767-9764.CRC-24-0371 (PMC11987067; doi:10.1158/2767-9764.CRC-24-0371)
Supplement: Supplementary Table S4 — Enriched pathways of gene sets among OS exosome treated lung fibroblasts [file crc-24-0371_supplementary_table_s4_suppst4.xlsx]

## Sheet: Supplementary Table 4
	ID	Description	GeneRatio	BgRatio	pvalue	p.adjust	qvalue	geneID	Count	GR.num	GR.denom	BGR.num	BGR.denom	newGR
GOBP_CHROMOSOME_SEGREGATION	GOBP_CHROMOSOME_SEGREGATION	GOBP_CHROMOSOME_SEGREGATION	44/283	350/19454	2.08411e-28	7.19865e-25	5.78951e-25	TACC3/TRIP13/SPAG5/NDC80/CDC6/NCAPG/TTK/CDC20/NEK2/KIF14/NCAPH/ZWINT/HJURP/DLGAP5/SGO1/TOP2A/CCNB1/CDCA8/ESPL1/CEP55/HECW2/P3H4/KIF2C/FANCD2/CDCA5/MKI67/SPC25/SKA1/EME1/BUB1B/SPC24/MAD2L1/PTTG1/SKA3/PLK1/CDT1/BUB1/ESCO2/UBE2C/CCNE2/AURKB/CDCA2/KIF18B/KIFC1	44	44	283	350	19454	0.125714
GOBP_MITOTIC_NUCLEAR_DIVISION	GOBP_MITOTIC_NUCLEAR_DIVISION	GOBP_MITOTIC_NUCLEAR_DIVISION	41/283	296/19454	3.48434e-28	7.19865e-25	5.78951e-25	ANLN/TACC3/IGF1/TRIP13/SPAG5/NDC80/CDC6/MYBL2/NCAPG/TTK/CDC20/NEK2/KIF14/NCAPH/ZWINT/DLGAP5/PKMYT1/SGO1/CCNB1/CDCA8/ESPL1/BORA/CEP55/HECW2/KIF2C/CDCA5/MKI67/FBXO43/BUB1B/CDC25C/MAD2L1/PTTG1/PLK1/CDT1/REEP4/BUB1/UBE2C/AURKB/CDCA2/KIF18B/KIFC1	41	41	283	296	19454	0.138514
GOBP_ORGANELLE_FISSION	GOBP_ORGANELLE_FISSION	GOBP_ORGANELLE_FISSION	49/283	496/19454	9.6081e-27	1.32336e-23	1.06431e-23	ANLN/TACC3/IGF1/TRIP13/SPAG5/NDC80/RAD54L/CDC6/MYBL2/NCAPG/RAD51AP1/TTK/CDC20/NEK2/KIF14/NCAPH/ZWINT/DLGAP5/PKMYT1/LIF/SGO1/TOP2A/CCNB1/CDCA8/ESPL1/BORA/CEP55/HECW2/P3H4/KIF2C/FANCD2/CDCA5/MKI67/EME1/FBXO43/BUB1B/CDC25C/MAD2L1/PTTG1/PLK1/CDT1/REEP4/BUB1/UBE2C/CCNE2/AURKB/CDCA2/KIF18B/KIFC1	49	49	283	496	19454	0.0987903
HALLMARK_G2M_CHECKPOINT	HALLMARK_G2M_CHECKPOINT	HALLMARK_G2M_CHECKPOINT	34/283	200/19454	1.64311e-26	1.35787e-23	1.09207e-23	E2F2/TACC3/POLA2/POLQ/MCM2/NDC80/RAD54L/BIRC5/CDC45/CDC6/MCM5/MYBL2/E2F1/TTK/LMNB1/CENPA/CDC20/NEK2/GINS2/TOP2A/TROAP/ESPL1/KIF2C/CCNA2/MKI67/MAD2L1/PTTG1/PLK1/BUB1/CDK1/EXO1/UBE2C/AURKB/TRAIP	34	34	283	200	19454	0.17
HALLMARK_INTERFERON_GAMMA_RESPONSE	HALLMARK_INTERFERON_GAMMA_RESPONSE	HALLMARK_INTERFERON_GAMMA_RESPONSE	34/283	200/19454	1.64311e-26	1.35787e-23	1.09207e-23	IFI35/CCL7/CCL2/OAS3/OAS2/TNFAIP3/IFIT3/IFIT2/BST2/IDO1/RSAD2/CMPK2/OASL/IL6/RTP4/IL18BP/IFI44L/IFI44/HERC6/MX1/LY6E/GBP4/VCAM1/IFI27/CXCL10/CXCL11/MX2/TNFAIP2/IRF7/IFIT1/ISG15/PSMB10/HLA-B/CCL5	34	34	283	200	19454	0.17
GOBP_NUCLEAR_CHROMOSOME_SEGREGATION	GOBP_NUCLEAR_CHROMOSOME_SEGREGATION	GOBP_NUCLEAR_CHROMOSOME_SEGREGATION	39/283	289/19454	2.11591e-26	1.45715e-23	1.17192e-23	TACC3/TRIP13/SPAG5/NDC80/CDC6/NCAPG/TTK/CDC20/NEK2/KIF14/NCAPH/ZWINT/DLGAP5/SGO1/TOP2A/CCNB1/CDCA8/ESPL1/CEP55/HECW2/P3H4/KIF2C/FANCD2/CDCA5/SPC25/EME1/BUB1B/SPC24/MAD2L1/PTTG1/PLK1/CDT1/BUB1/ESCO2/UBE2C/CCNE2/AURKB/KIF18B/KIFC1	39	39	283	289	19454	0.134948
GOBP_MITOTIC_SISTER_CHROMATID_SEGREGATION	GOBP_MITOTIC_SISTER_CHROMATID_SEGREGATION	GOBP_MITOTIC_SISTER_CHROMATID_SEGREGATION	31/283	173/19454	5.69394e-25	3.36105e-22	2.70312e-22	TACC3/TRIP13/SPAG5/NDC80/CDC6/NCAPG/TTK/CDC20/NEK2/KIF14/NCAPH/ZWINT/DLGAP5/SGO1/CCNB1/CDCA8/ESPL1/CEP55/HECW2/KIF2C/CDCA5/BUB1B/MAD2L1/PTTG1/PLK1/CDT1/BUB1/UBE2C/AURKB/KIF18B/KIFC1	31	31	283	173	19454	0.179191
GOBP_SISTER_CHROMATID_SEGREGATION	GOBP_SISTER_CHROMATID_SEGREGATION	GOBP_SISTER_CHROMATID_SEGREGATION	33/283	207/19454	8.02646e-25	4.14567e-22	3.33415e-22	TACC3/TRIP13/SPAG5/NDC80/CDC6/NCAPG/TTK/CDC20/NEK2/KIF14/NCAPH/ZWINT/DLGAP5/SGO1/TOP2A/CCNB1/CDCA8/ESPL1/CEP55/HECW2/KIF2C/CDCA5/BUB1B/MAD2L1/PTTG1/PLK1/CDT1/BUB1/ESCO2/UBE2C/AURKB/KIF18B/KIFC1	33	33	283	207	19454	0.15942
HALLMARK_E2F_TARGETS	HALLMARK_E2F_TARGETS	HALLMARK_E2F_TARGETS	32/283	200/19454	3.80265e-24	1.74584e-21	1.40409e-21	TACC3/POLA2/TRIP13/MCM2/SPAG5/BIRC5/CENPM/MCM5/MYBL2/ASF1B/RAD51AP1/LMNB1/CDC20/DLGAP5/TOP2A/CDCA8/ESPL1/TCF19/DIAPH3/KIF2C/MKI67/SPC25/BUB1B/SPC24/MAD2L1/PTTG1/PLK1/TK1/CDK1/RRM2/AURKB/KIF18B	32	32	283	200	19454	0.16
REACTOME_CELL_CYCLE_CHECKPOINTS	REACTOME_CELL_CYCLE_CHECKPOINTS	REACTOME_CELL_CYCLE_CHECKPOINTS	36/283	292/19454	4.76506e-23	1.96892e-20	1.58351e-20	MCM10/MCM2/GTSE1/NDC80/ORC1/BIRC5/CLSPN/CDC45/CDC6/CENPM/MCM5/CENPA/CDC20/ZWINT/PKMYT1/SGO1/CCNB1/CDCA8/KIF2C/CCNA2/SPC25/SKA1/BUB1B/CDC25C/SPC24/MAD2L1/PLK1/BUB1/CDK1/EXO1/UBE2C/CCNE2/AURKB/ERCC6L/BLM/PSMB10	36	36	283	292	19454	0.123288
GOBP_REGULATION_OF_CHROMOSOME_SEGREGATION	GOBP_REGULATION_OF_CHROMOSOME_SEGREGATION	GOBP_REGULATION_OF_CHROMOSOME_SEGREGATION	21/283	91/19454	1.10365e-19	4.14571e-17	3.33419e-17	TACC3/TRIP13/NDC80/CDC6/TTK/ZWINT/DLGAP5/CCNB1/ESPL1/HECW2/KIF2C/MKI67/BUB1B/MAD2L1/PTTG1/PLK1/CDT1/BUB1/UBE2C/AURKB/CDCA2	21	21	283	91	19454	0.230769
REACTOME_INTERFERON_ALPHA_BETA_SIGNALING	REACTOME_INTERFERON_ALPHA_BETA_SIGNALING	REACTOME_INTERFERON_ALPHA_BETA_SIGNALING	19/283	71/19454	2.96989e-19	1.02263e-16	8.22451e-17	IFI35/OAS1/OAS3/OAS2/IFIT3/IFIT2/IFI6/BST2/RSAD2/OASL/MX1/IFI27/MX2/IRF7/IFIT1/IFITM1/ISG15/HLA-F/HLA-B	19	19	283	71	19454	0.267606
GOBP_REGULATION_OF_NUCLEAR_DIVISION	GOBP_REGULATION_OF_NUCLEAR_DIVISION	GOBP_REGULATION_OF_NUCLEAR_DIVISION	24/283	139/19454	3.60497e-19	1.14583e-16	9.21531e-17	IGF1/TRIP13/NDC80/RAD51AP1/TTK/CDC20/NEK2/ZWINT/DLGAP5/PKMYT1/LIF/CCNB1/ESPL1/BORA/MKI67/FBXO43/BUB1B/CDC25C/MAD2L1/PLK1/CDT1/BUB1/AURKB/CDCA2	24	24	283	139	19454	0.172662
GOBP_CHROMOSOME_SEPARATION	GOBP_CHROMOSOME_SEPARATION	GOBP_CHROMOSOME_SEPARATION	21/283	97/19454	4.61501e-19	1.27128e-16	1.02243e-16	TACC3/TRIP13/NDC80/CDC6/TTK/NCAPH/ZWINT/DLGAP5/TOP2A/CCNB1/ESPL1/HECW2/EME1/BUB1B/MAD2L1/PTTG1/PLK1/CDT1/BUB1/UBE2C/AURKB	21	21	283	97	19454	0.216495
HALLMARK_INTERFERON_ALPHA_RESPONSE	HALLMARK_INTERFERON_ALPHA_RESPONSE	HALLMARK_INTERFERON_ALPHA_RESPONSE	21/283	97/19454	4.61501e-19	1.27128e-16	1.02243e-16	IFI35/OAS1/IFIT3/IFIT2/BST2/RSAD2/CMPK2/OASL/RTP4/IFI44L/IFI44/HERC6/MX1/LY6E/GBP4/IFI27/CXCL10/CXCL11/IRF7/IFITM1/ISG15	21	21	283	97	19454	0.216495
WP_NETWORK_MAP_OF_SARSCOV2_SIGNALING_PATHWAY	WP_NETWORK_MAP_OF_SARSCOV2_SIGNALING_PATHWAY	WP_NETWORK_MAP_OF_SARSCOV2_SIGNALING_PATHWAY	28/283	221/19454	1.89199e-18	4.88606e-16	3.92961e-16	GTSE1/CXCL2/BIRC5/SERPINE1/CCL2/CCL8/OAS2/COL7A1/CXCL6/IFI6/BST2/CCNB1/IL6/IFI44L/MX1/CXCL3/CXCL5/CXCL1/IFI27/CXCL10/CXCL8/CDK1/RRM2/CCL11/IFIT1/IFITM1/EIF4EBP1/CCL5	28	28	283	221	19454	0.126697
GOBP_REGULATION_OF_MITOTIC_CELL_CYCLE	GOBP_REGULATION_OF_MITOTIC_CELL_CYCLE	GOBP_REGULATION_OF_MITOTIC_CELL_CYCLE	39/283	480/19454	2.28407e-18	5.55164e-16	4.4649e-16	ANLN/IGF1/TRIP13/GTSE1/NDC80/ORC1/CLSPN/CDC6/E2F1/CCL2/TTK/NEK2/KIF14/ZWINT/DLGAP5/PKMYT1/CCNB1/ESPL1/BORA/HECW2/DTL/FANCD2/CDCA5/MKI67/EME1/FBXO43/BUB1B/CDC25C/MAD2L1/PLK1/CDT1/BUB1/CDK1/RRM2/UBE2C/AURKB/CDCA2/EIF4EBP1/BLM	39	39	283	480	19454	0.08125
REACTOME_RESOLUTION_OF_SISTER_CHROMATID_COHESION	REACTOME_RESOLUTION_OF_SISTER_CHROMATID_COHESION	REACTOME_RESOLUTION_OF_SISTER_CHROMATID_COHESION	22/283	126/19454	8.89744e-18	1.94659e-15	1.56554e-15	NDC80/BIRC5/CENPM/CENPA/CDC20/ZWINT/SGO1/CCNB1/CDCA8/TUBB2B/KIF2C/CDCA5/SPC25/SKA1/BUB1B/SPC24/MAD2L1/PLK1/BUB1/CDK1/AURKB/ERCC6L	22	22	283	126	19454	0.174603
GOBP_REGULATION_OF_MITOTIC_NUCLEAR_DIVISION	GOBP_REGULATION_OF_MITOTIC_NUCLEAR_DIVISION	GOBP_REGULATION_OF_MITOTIC_NUCLEAR_DIVISION	21/283	111/19454	8.95093e-18	1.94659e-15	1.56554e-15	IGF1/TRIP13/NDC80/TTK/NEK2/ZWINT/DLGAP5/PKMYT1/CCNB1/ESPL1/BORA/MKI67/FBXO43/BUB1B/CDC25C/MAD2L1/PLK1/CDT1/BUB1/AURKB/CDCA2	21	21	283	111	19454	0.189189
GOBP_REGULATION_OF_CHROMOSOME_SEPARATION	GOBP_REGULATION_OF_CHROMOSOME_SEPARATION	GOBP_REGULATION_OF_CHROMOSOME_SEPARATION	18/283	72/19454	1.01383e-17	2.09457e-15	1.68456e-15	TACC3/TRIP13/NDC80/CDC6/TTK/ZWINT/DLGAP5/CCNB1/ESPL1/HECW2/BUB1B/MAD2L1/PTTG1/PLK1/CDT1/BUB1/UBE2C/AURKB	18	18	283	72	19454	0.25
GOBP_METAPHASE_ANAPHASE_TRANSITION_OF_CELL_CYCLE	GOBP_METAPHASE_ANAPHASE_TRANSITION_OF_CELL_CYCLE	GOBP_METAPHASE_ANAPHASE_TRANSITION_OF_CELL_CYCLE	17/283	65/19454	3.60981e-17	7.10273e-15	5.71236e-15	TACC3/TRIP13/NDC80/CDC6/TTK/ZWINT/DLGAP5/CCNB1/ESPL1/HECW2/BUB1B/MAD2L1/PLK1/CDT1/BUB1/UBE2C/AURKB	17	17	283	65	19454	0.261538
GOBP_RESPONSE_TO_VIRUS	GOBP_RESPONSE_TO_VIRUS	GOBP_RESPONSE_TO_VIRUS	34/283	391/19454	5.1902e-17	9.74814e-15	7.83993e-15	BIRC3/POU2F2/OAS1/CCL8/OAS3/OAS2/TNFAIP3/IFIT3/IFIT2/BATF3/IFI6/BST2/RSAD2/OASL/IL6/RTP4/IFI44L/IFI44/HERC5/PMAIP1/MX1/IFI27/LGALS9/CXCL10/CCL11/FOSL1/APOBEC3B/MX2/IRF7/IFIT1/IFITM1/ISG15/MMP12/CCL5	34	34	283	391	19454	0.0869565
WP_SARSCOV2_INNATE_IMMUNITY_EVASION_AND_CELLSPECIFIC_IMMUNE_RESPONSE	WP_SARSCOV2_INNATE_IMMUNITY_EVASION_AND_CELLSPECIFIC_IMMUNE_RESPONSE	WP_SARSCOV2_INNATE_IMMUNITY_EVASION_AND_CELLSPECIFIC_IMMUNE_RESPONSE	17/283	68/19454	8.3545e-17	1.5009e-14	1.2071e-14	CXCL2/LAG3/CCL2/IFIT2/CXCL6/IL6/MX1/CXCL3/CXCL5/CXCL1/CSF2/CXCL10/CXCL11/CXCL8/IRF7/IFITM1/CCL5	17	17	283	68	19454	0.25
REACTOME_MITOTIC_METAPHASE_AND_ANAPHASE	REACTOME_MITOTIC_METAPHASE_AND_ANAPHASE	REACTOME_MITOTIC_METAPHASE_AND_ANAPHASE	27/283	236/19454	1.1014e-16	1.89624e-14	1.52505e-14	NDC80/BIRC5/CENPM/LMNB1/CENPA/CDC20/ZWINT/SGO1/CCNB1/CDCA8/ESPL1/TUBB2B/KIF2C/CDCA5/SPC25/SKA1/BUB1B/SPC24/MAD2L1/PTTG1/PLK1/BUB1/CDK1/UBE2C/AURKB/ERCC6L/PSMB10	27	27	283	236	19454	0.114407
REACTOME_MITOTIC_PROMETAPHASE	REACTOME_MITOTIC_PROMETAPHASE	REACTOME_MITOTIC_PROMETAPHASE	25/283	203/19454	2.71211e-16	4.43724e-14	3.56864e-14	NDC80/BIRC5/CENPM/NCAPG/CENPA/CDC20/NEK2/NCAPH/ZWINT/SGO1/CCNB1/CDCA8/TUBB2B/KIF2C/CDCA5/SPC25/SKA1/BUB1B/SPC24/MAD2L1/PLK1/BUB1/CDK1/AURKB/ERCC6L	25	25	283	203	19454	0.123153
GOBP_MITOTIC_CELL_CYCLE_PHASE_TRANSITION	GOBP_MITOTIC_CELL_CYCLE_PHASE_TRANSITION	GOBP_MITOTIC_CELL_CYCLE_PHASE_TRANSITION	35/283	440/19454	2.79206e-16	4.43724e-14	3.56864e-14	ANLN/TACC3/TRIP13/GTSE1/NDC80/ORC1/CLSPN/CDC6/E2F1/CCL2/TTK/KIF14/ZWINT/DLGAP5/PKMYT1/CCNB1/ESPL1/HECW2/DTL/CCNA2/CDCA5/BUB1B/CDC25C/MAD2L1/PLK1/CDT1/BUB1/CDK1/RRM2/UBE2C/CCNE2/AURKB/IQGAP3/EIF4EBP1/BLM	35	35	283	440	19454	0.0795455
REACTOME_SEPARATION_OF_SISTER_CHROMATIDS	REACTOME_SEPARATION_OF_SISTER_CHROMATIDS	REACTOME_SEPARATION_OF_SISTER_CHROMATIDS	24/283	191/19454	6.88451e-16	1.05358e-13	8.47345e-14	NDC80/BIRC5/CENPM/CENPA/CDC20/ZWINT/SGO1/CDCA8/ESPL1/TUBB2B/KIF2C/CDCA5/SPC25/SKA1/BUB1B/SPC24/MAD2L1/PTTG1/PLK1/BUB1/UBE2C/AURKB/ERCC6L/PSMB10	24	24	283	191	19454	0.125654
WP_CELL_CYCLE	WP_CELL_CYCLE	WP_CELL_CYCLE	20/283	122/19454	1.02705e-15	1.51563e-13	1.21894e-13	E2F2/MCM2/ORC1/CDC45/CDC6/MCM5/E2F1/TTK/CDC20/PKMYT1/GADD45G/CCNB1/ESPL1/CCNA2/CDC25C/PTTG1/PLK1/BUB1/CDK1/CCNE2	20	20	283	122	19454	0.163934
GOBP_REGULATION_OF_CELL_CYCLE_PHASE_TRANSITION	GOBP_REGULATION_OF_CELL_CYCLE_PHASE_TRANSITION	GOBP_REGULATION_OF_CELL_CYCLE_PHASE_TRANSITION	33/283	415/19454	2.13055e-15	3.03567e-13	2.44144e-13	ANLN/TRIP13/GTSE1/NDC80/ORC1/CLSPN/CDC45/CDC6/E2F1/CCL2/GLI1/TTK/KIF14/ZWINT/DLGAP5/CCNB1/ESPL1/HECW2/DTL/FANCD2/CDCA5/EME1/BUB1B/CDC25C/MAD2L1/PLK1/CDT1/BUB1/CDK1/RRM2/UBE2C/AURKB/BLM	33	33	283	415	19454	0.0795181
REACTOME_MITOTIC_SPINDLE_CHECKPOINT	REACTOME_MITOTIC_SPINDLE_CHECKPOINT	REACTOME_MITOTIC_SPINDLE_CHECKPOINT	19/283	111/19454	2.37317e-15	3.26865e-13	2.62881e-13	NDC80/BIRC5/CENPM/CENPA/CDC20/ZWINT/SGO1/CDCA8/KIF2C/SPC25/SKA1/BUB1B/SPC24/MAD2L1/PLK1/BUB1/UBE2C/AURKB/ERCC6L	19	19	283	111	19454	0.171171
GOBP_MITOTIC_CELL_CYCLE_CHECKPOINT_SIGNALING	GOBP_MITOTIC_CELL_CYCLE_CHECKPOINT_SIGNALING	GOBP_MITOTIC_CELL_CYCLE_CHECKPOINT_SIGNALING	20/283	130/19454	3.66942e-15	4.89098e-13	3.93357e-13	TRIP13/GTSE1/NDC80/ORC1/CLSPN/CDC6/TTK/ZWINT/CCNB1/DTL/FANCD2/EME1/BUB1B/MAD2L1/PLK1/CDT1/BUB1/CDK1/AURKB/BLM	20	20	283	130	19454	0.153846
GOMF_CHEMOKINE_ACTIVITY	GOMF_CHEMOKINE_ACTIVITY	GOMF_CHEMOKINE_ACTIVITY	14/283	48/19454	4.26992e-15	5.45357e-13	4.38603e-13	CX3CL1/CXCL2/CCL7/CCL2/CCL8/CXCL6/CXCL3/CXCL5/CXCL1/CXCL10/CXCL11/CXCL8/CCL11/CCL5	14	14	283	48	19454	0.291667
GOBP_REGULATION_OF_MITOTIC_CELL_CYCLE_PHASE_TRANSITION	GOBP_REGULATION_OF_MITOTIC_CELL_CYCLE_PHASE_TRANSITION	GOBP_REGULATION_OF_MITOTIC_CELL_CYCLE_PHASE_TRANSITION	29/283	321/19454	4.35547e-15	5.45357e-13	4.38603e-13	ANLN/TRIP13/GTSE1/NDC80/ORC1/CLSPN/CDC6/E2F1/CCL2/TTK/KIF14/ZWINT/DLGAP5/CCNB1/ESPL1/HECW2/DTL/CDCA5/BUB1B/CDC25C/MAD2L1/PLK1/CDT1/BUB1/CDK1/RRM2/UBE2C/AURKB/BLM	29	29	283	321	19454	0.0903427
GOBP_CELL_CYCLE_CHECKPOINT_SIGNALING	GOBP_CELL_CYCLE_CHECKPOINT_SIGNALING	GOBP_CELL_CYCLE_CHECKPOINT_SIGNALING	22/283	170/19454	6.19834e-15	7.4511e-13	5.99254e-13	TRIP13/GTSE1/NDC80/ORC1/CLSPN/CDC45/CDC6/E2F1/TTK/ZWINT/CCNB1/DTL/FANCD2/EME1/BUB1B/MAD2L1/PLK1/CDT1/BUB1/CDK1/AURKB/BLM	22	22	283	170	19454	0.129412
GOBP_NEGATIVE_REGULATION_OF_CELL_CYCLE_PROCESS	GOBP_NEGATIVE_REGULATION_OF_CELL_CYCLE_PROCESS	GOBP_NEGATIVE_REGULATION_OF_CELL_CYCLE_PROCESS	28/283	301/19454	6.31144e-15	7.4511e-13	5.99254e-13	TRIP13/GTSE1/NDC80/ORC1/CLSPN/CDC45/CDC6/E2F1/CCL2/TTK/NEK2/ZWINT/LIF/CCNB1/ESPL1/DTL/FANCD2/EME1/FBXO43/BUB1B/MAD2L1/PTTG1/PLK1/CDT1/BUB1/CDK1/AURKB/BLM	28	28	283	301	19454	0.0930233
GOBP_REGULATION_OF_CHROMOSOME_ORGANIZATION	GOBP_REGULATION_OF_CHROMOSOME_ORGANIZATION	GOBP_REGULATION_OF_CHROMOSOME_ORGANIZATION	24/283	213/19454	8.33468e-15	9.56636e-13	7.69374e-13	TACC3/TRIP13/MCM2/NDC80/CDC6/NCAPG/TTK/NEK2/NCAPH/ZWINT/DLGAP5/TOP2A/CCNB1/ESPL1/HECW2/CDCA5/BUB1B/MAD2L1/PTTG1/PLK1/CDT1/BUB1/UBE2C/AURKB	24	24	283	213	19454	0.112676
REACTOME_RHO_GTPASES_ACTIVATE_FORMINS	REACTOME_RHO_GTPASES_ACTIVATE_FORMINS	REACTOME_RHO_GTPASES_ACTIVATE_FORMINS	20/283	140/19454	1.59253e-14	1.77847e-12	1.43033e-12	NDC80/BIRC5/CENPM/CENPA/CDC20/ZWINT/SGO1/CDCA8/TUBB2B/DIAPH3/KIF2C/SPC25/SKA1/BUB1B/SPC24/MAD2L1/PLK1/BUB1/AURKB/ERCC6L	20	20	283	140	19454	0.142857
PID_PLK1_PATHWAY	PID_PLK1_PATHWAY	PID_PLK1_PATHWAY	13/283	46/19454	6.57636e-14	7.15093e-12	5.75113e-12	NDC80/CLSPN/CDC20/SGO1/CCNB1/BORA/BUB1B/CDC25C/SPC24/PLK1/BUB1/CDK1/ERCC6L	13	13	283	46	19454	0.282609
REACTOME_CHEMOKINE_RECEPTORS_BIND_CHEMOKINES	REACTOME_CHEMOKINE_RECEPTORS_BIND_CHEMOKINES	REACTOME_CHEMOKINE_RECEPTORS_BIND_CHEMOKINES	14/283	58/19454	7.88534e-14	8.35441e-12	6.71903e-12	CX3CL1/CXCL2/CCL7/CCL2/CXCL6/CXCL3/CXCL5/CXCL1/CXCL10/CXCL11/CXCL8/CCL11/CCR10/CCL5	14	14	283	58	19454	0.241379
GOBP_MEIOTIC_CELL_CYCLE	GOBP_MEIOTIC_CELL_CYCLE	GOBP_MEIOTIC_CELL_CYCLE	25/283	266/19454	1.50658e-13	1.5563e-11	1.25165e-11	TRIP13/NDC80/RAD54L/RAD51AP1/TTK/CDC20/NEK2/NCAPH/PKMYT1/LIF/SGO1/TOP2A/ESPL1/P3H4/FANCD2/EME1/FBXO43/BUB1B/CDC25C/PTTG1/PLK1/BUB1/EXO1/CCNE2/XRCC2	25	25	283	266	19454	0.093985
GOBP_DEFENSE_RESPONSE_TO_SYMBIONT	GOBP_DEFENSE_RESPONSE_TO_SYMBIONT	GOBP_DEFENSE_RESPONSE_TO_SYMBIONT	26/283	291/19454	1.58258e-13	1.59493e-11	1.28272e-11	BIRC3/OAS1/OAS3/OAS2/TNFAIP3/IFIT3/IFIT2/IFI6/BST2/RSAD2/OASL/IL6/RTP4/IFI44L/HERC5/PMAIP1/MX1/IFI27/CXCL10/APOBEC3B/MX2/IRF7/IFIT1/IFITM1/ISG15/MMP12	26	26	283	291	19454	0.0893471
GOBP_CYTOKINE_MEDIATED_SIGNALING_PATHWAY	GOBP_CYTOKINE_MEDIATED_SIGNALING_PATHWAY	GOBP_CYTOKINE_MEDIATED_SIGNALING_PATHWAY	33/283	485/19454	1.81132e-13	1.782e-11	1.43317e-11	CRLF1/CX3CL1/BIRC3/CXCL2/OAS1/CCL7/CCL2/CCL8/OAS3/OAS2/TNFAIP3/TNFSF18/CXCL6/OASL/IL6/MX1/CXCL3/CXCL5/CXCL1/CSF2/IFI27/IL7R/CXCL10/CXCL11/CXCL8/CCL11/TRAIP/CCR10/IRF7/IFITM1/ISG15/MMP12/CCL5	33	33	283	485	19454	0.0680412
REACTOME_INTERFERON_SIGNALING	REACTOME_INTERFERON_SIGNALING	REACTOME_INTERFERON_SIGNALING	22/283	203/19454	2.54327e-13	2.4439e-11	1.96551e-11	IFI35/OAS1/OAS3/OAS2/IFIT3/IFIT2/IFI6/BST2/RSAD2/OASL/HERC5/MX1/GBP4/VCAM1/IFI27/MX2/IRF7/IFIT1/IFITM1/ISG15/HLA-F/HLA-B	22	22	283	203	19454	0.108374
WP_OVERVIEW_OF_PROINFLAMMATORY_AND_PROFIBROTIC_MEDIATORS	WP_OVERVIEW_OF_PROINFLAMMATORY_AND_PROFIBROTIC_MEDIATORS	WP_OVERVIEW_OF_PROINFLAMMATORY_AND_PROFIBROTIC_MEDIATORS	18/283	128/19454	4.47785e-13	4.2051e-11	3.38195e-11	CX3CL1/CXCL2/CCL7/CCL2/CCL8/CXCL6/LIF/IL6/MMP3/CXCL3/CXCL5/CXCL1/CSF2/CXCL10/CXCL11/CXCL8/CCL11/CCL5	18	18	283	128	19454	0.140625
REACTOME_M_PHASE	REACTOME_M_PHASE	REACTOME_M_PHASE	30/283	415/19454	5.21146e-13	4.763e-11	3.83064e-11	NDC80/BIRC5/CENPM/NCAPG/LMNB1/CENPA/CDC20/NEK2/NCAPH/ZWINT/SGO1/CCNB1/CDCA8/ESPL1/TUBB2B/KIF2C/CDCA5/SPC25/SKA1/BUB1B/SPC24/MAD2L1/PTTG1/PLK1/BUB1/CDK1/UBE2C/AURKB/ERCC6L/PSMB10	30	30	283	415	19454	0.0722892
GOBP_NEGATIVE_REGULATION_OF_CELL_CYCLE	GOBP_NEGATIVE_REGULATION_OF_CELL_CYCLE	GOBP_NEGATIVE_REGULATION_OF_CELL_CYCLE	29/283	387/19454	5.30247e-13	4.763e-11	3.83064e-11	TRIP13/GTSE1/NDC80/ORC1/CLSPN/CDC45/CDC6/E2F1/CCL2/TTK/NEK2/TNFAIP3/ZWINT/LIF/CCNB1/ESPL1/DTL/FANCD2/EME1/FBXO43/BUB1B/MAD2L1/PTTG1/PLK1/CDT1/BUB1/CDK1/AURKB/BLM	29	29	283	387	19454	0.0749354
GOBP_DNA_REPLICATION	GOBP_DNA_REPLICATION	GOBP_DNA_REPLICATION	25/283	282/19454	5.64718e-13	4.94064e-11	3.9735e-11	POLA2/POLQ/MCM10/MCM2/ORC1/CDC45/CDC6/MCM5/GLI1/CHTF18/GINS2/DTL/CCNA2/EME1/CHAF1B/RECQL4/PCLAF/CDT1/CDK1/ESCO2/RRM2/CCNE2/TRAIP/FAM111B/BLM	25	25	283	282	19454	0.0886525
GOMF_CYTOKINE_ACTIVITY	GOMF_CYTOKINE_ACTIVITY	GOMF_CYTOKINE_ACTIVITY	23/283	234/19454	5.73936e-13	4.94064e-11	3.9735e-11	CRLF1/CX3CL1/IL32/CXCL2/CCL7/CCL2/CCL8/TNFSF18/CXCL6/LIF/IL6/INHBE/GDF6/CXCL3/CXCL5/CXCL1/CSF2/CXCL10/CXCL11/CXCL8/CCL11/WNT7B/CCL5	23	23	283	234	19454	0.0982906
REACTOME_MITOTIC_G1_PHASE_AND_G1_S_TRANSITION	REACTOME_MITOTIC_G1_PHASE_AND_G1_S_TRANSITION	REACTOME_MITOTIC_G1_PHASE_AND_G1_S_TRANSITION	19/283	149/19454	6.01564e-13	5.07278e-11	4.07978e-11	E2F2/POLA2/MCM10/MCM2/ORC1/CDC45/CDC6/MCM5/MYBL2/E2F1/TOP2A/CCNB1/CCNA2/CDT1/TK1/CDK1/RRM2/CCNE2/PSMB10	19	19	283	149	19454	0.127517
GOBP_NEGATIVE_REGULATION_OF_NUCLEAR_DIVISION	GOBP_NEGATIVE_REGULATION_OF_NUCLEAR_DIVISION	GOBP_NEGATIVE_REGULATION_OF_NUCLEAR_DIVISION	13/283	55/19454	8.34468e-13	6.89604e-11	5.54614e-11	TRIP13/NDC80/TTK/ZWINT/LIF/CCNB1/FBXO43/BUB1B/MAD2L1/PLK1/CDT1/BUB1/AURKB	13	13	283	55	19454	0.236364
GOMF_CXCR_CHEMOKINE_RECEPTOR_BINDING	GOMF_CXCR_CHEMOKINE_RECEPTOR_BINDING	GOMF_CXCR_CHEMOKINE_RECEPTOR_BINDING	9/283	18/19454	1.11414e-12	9.02671e-11	7.25973e-11	CX3CL1/CXCL2/CXCL6/CXCL3/CXCL5/CXCL1/CXCL10/CXCL11/CXCL8	9	9	283	18	19454	0.5
GOMF_CHEMOKINE_RECEPTOR_BINDING	GOMF_CHEMOKINE_RECEPTOR_BINDING	GOMF_CHEMOKINE_RECEPTOR_BINDING	14/283	70/19454	1.28553e-12	1.0215e-10	8.21541e-11	CX3CL1/CXCL2/CCL7/CCL2/CCL8/CXCL6/CXCL3/CXCL5/CXCL1/CXCL10/CXCL11/CXCL8/CCL11/CCL5	14	14	283	70	19454	0.2
HALLMARK_EPITHELIAL_MESENCHYMAL_TRANSITION	HALLMARK_EPITHELIAL_MESENCHYMAL_TRANSITION	HALLMARK_EPITHELIAL_MESENCHYMAL_TRANSITION	21/283	200/19454	1.67784e-12	1.28386e-10	1.03254e-10	CRLF1/IL32/ELN/FSTL3/COMP/SERPINE1/COL1A1/COL7A1/TNFAIP3/CXCL6/COL5A1/POSTN/COL4A2/SERPINE2/IL6/MMP3/VCAM1/CXCL1/CXCL8/FZD8/COL4A1	21	21	283	200	19454	0.105
HALLMARK_INFLAMMATORY_RESPONSE	HALLMARK_INFLAMMATORY_RESPONSE	HALLMARK_INFLAMMATORY_RESPONSE	21/283	200/19454	1.67784e-12	1.28386e-10	1.03254e-10	CX3CL1/CALCRL/BDKRB1/SERPINE1/CCL7/CCL2/CXCL6/LIF/BST2/IL6/RTP4/RNF144B/LY6E/NOD2/IL7R/CXCL10/CXCL11/CXCL8/IRF7/IFITM1/CCL5	21	21	283	200	19454	0.105
GOBP_REGULATION_OF_MITOTIC_SISTER_CHROMATID_SEGREGATION	GOBP_REGULATION_OF_MITOTIC_SISTER_CHROMATID_SEGREGATION	GOBP_REGULATION_OF_MITOTIC_SISTER_CHROMATID_SEGREGATION	12/283	46/19454	1.78264e-12	1.33925e-10	1.07709e-10	TRIP13/NDC80/TTK/ZWINT/CCNB1/BUB1B/MAD2L1/PTTG1/PLK1/CDT1/BUB1/AURKB	12	12	283	46	19454	0.26087
GOBP_NEGATIVE_REGULATION_OF_CHROMOSOME_ORGANIZATION	GOBP_NEGATIVE_REGULATION_OF_CHROMOSOME_ORGANIZATION	GOBP_NEGATIVE_REGULATION_OF_CHROMOSOME_ORGANIZATION	15/283	89/19454	2.77765e-12	2.04951e-10	1.64832e-10	TRIP13/MCM2/NDC80/TTK/ZWINT/TOP2A/CCNB1/ESPL1/BUB1B/MAD2L1/PTTG1/PLK1/CDT1/BUB1/AURKB	15	15	283	89	19454	0.168539
GOBP_MEIOTIC_CELL_CYCLE_PROCESS	GOBP_MEIOTIC_CELL_CYCLE_PROCESS	GOBP_MEIOTIC_CELL_CYCLE_PROCESS	21/283	207/19454	3.27737e-12	2.3758e-10	1.91074e-10	TRIP13/NDC80/RAD54L/RAD51AP1/TTK/CDC20/NCAPH/LIF/SGO1/TOP2A/ESPL1/P3H4/FANCD2/EME1/FBXO43/BUB1B/CDC25C/PTTG1/PLK1/BUB1/CCNE2	21	21	283	207	19454	0.101449
GOBP_NEGATIVE_REGULATION_OF_CELL_CYCLE_PHASE_TRANSITION	GOBP_NEGATIVE_REGULATION_OF_CELL_CYCLE_PHASE_TRANSITION	GOBP_NEGATIVE_REGULATION_OF_CELL_CYCLE_PHASE_TRANSITION	23/283	255/19454	3.46909e-12	2.47143e-10	1.98765e-10	TRIP13/GTSE1/NDC80/ORC1/CLSPN/CDC45/CDC6/E2F1/CCL2/TTK/ZWINT/CCNB1/DTL/FANCD2/EME1/BUB1B/MAD2L1/PLK1/CDT1/BUB1/CDK1/AURKB/BLM	23	23	283	255	19454	0.0901961
GOBP_RESPONSE_TO_CHEMOKINE	GOBP_RESPONSE_TO_CHEMOKINE	GOBP_RESPONSE_TO_CHEMOKINE	15/283	96/19454	8.69286e-12	6.08795e-10	4.89623e-10	CX3CL1/CXCL2/CCL7/CCL2/CCL8/CXCL6/CXCL3/CXCL5/CXCL1/CXCL10/CXCL11/CXCL8/CCL11/CCR10/CCL5	15	15	283	96	19454	0.15625
GOBP_VIRAL_GENOME_REPLICATION	GOBP_VIRAL_GENOME_REPLICATION	GOBP_VIRAL_GENOME_REPLICATION	17/283	134/19454	1.11111e-11	7.65182e-10	6.15397e-10	OAS1/CCL2/CCL8/OAS3/OAS2/BST2/TOP2A/RSAD2/OASL/MX1/IFI27/CXCL8/APOBEC3B/IFIT1/IFITM1/ISG15/CCL5	17	17	283	134	19454	0.126866
GOBP_NEGATIVE_REGULATION_OF_METAPHASE_ANAPHASE_TRANSITION_OF_CELL_CYCLE	GOBP_NEGATIVE_REGULATION_OF_METAPHASE_ANAPHASE_TRANSITION_OF_CELL_CYCLE	GOBP_NEGATIVE_REGULATION_OF_METAPHASE_ANAPHASE_TRANSITION_OF_CELL_CYCLE	11/283	42/19454	1.45938e-11	9.88549e-10	7.9504e-10	TRIP13/NDC80/TTK/ZWINT/CCNB1/BUB1B/MAD2L1/PLK1/CDT1/BUB1/AURKB	11	11	283	42	19454	0.261905
GOBP_NEGATIVE_REGULATION_OF_MITOTIC_CELL_CYCLE_PHASE_TRANSITION	GOBP_NEGATIVE_REGULATION_OF_MITOTIC_CELL_CYCLE_PHASE_TRANSITION	GOBP_NEGATIVE_REGULATION_OF_MITOTIC_CELL_CYCLE_PHASE_TRANSITION	19/283	183/19454	2.41748e-11	1.61114e-09	1.29575e-09	TRIP13/GTSE1/NDC80/ORC1/CLSPN/CDC6/CCL2/TTK/ZWINT/CCNB1/DTL/BUB1B/MAD2L1/PLK1/CDT1/BUB1/CDK1/AURKB/BLM	19	19	283	183	19454	0.103825
GOBP_NEGATIVE_REGULATION_OF_VIRAL_GENOME_REPLICATION	GOBP_NEGATIVE_REGULATION_OF_VIRAL_GENOME_REPLICATION	GOBP_NEGATIVE_REGULATION_OF_VIRAL_GENOME_REPLICATION	12/283	57/19454	2.81064e-11	1.84342e-09	1.48257e-09	OAS1/OAS3/OAS2/BST2/RSAD2/OASL/MX1/APOBEC3B/IFIT1/IFITM1/ISG15/CCL5	12	12	283	57	19454	0.210526
GOBP_REGULATION_OF_VIRAL_GENOME_REPLICATION	GOBP_REGULATION_OF_VIRAL_GENOME_REPLICATION	GOBP_REGULATION_OF_VIRAL_GENOME_REPLICATION	14/283	87/19454	2.88508e-11	1.86268e-09	1.49806e-09	OAS1/OAS3/OAS2/BST2/TOP2A/RSAD2/OASL/MX1/CXCL8/APOBEC3B/IFIT1/IFITM1/ISG15/CCL5	14	14	283	87	19454	0.16092
GOBP_NEUTROPHIL_CHEMOTAXIS	GOBP_NEUTROPHIL_CHEMOTAXIS	GOBP_NEUTROPHIL_CHEMOTAXIS	15/283	105/19454	3.29028e-11	2.09161e-09	1.68217e-09	CX3CL1/CXCL2/CCL7/CCL2/CCL8/CXCL6/CXCL3/CXCL5/CXCL1/NOD2/CXCL10/CXCL11/CXCL8/CCL11/CCL5	15	15	283	105	19454	0.142857
GOBP_NEGATIVE_REGULATION_OF_MITOTIC_CELL_CYCLE	GOBP_NEGATIVE_REGULATION_OF_MITOTIC_CELL_CYCLE	GOBP_NEGATIVE_REGULATION_OF_MITOTIC_CELL_CYCLE	21/283	234/19454	3.43135e-11	2.14823e-09	1.72771e-09	TRIP13/GTSE1/NDC80/ORC1/CLSPN/CDC6/CCL2/TTK/ZWINT/CCNB1/DTL/FANCD2/EME1/BUB1B/MAD2L1/PLK1/CDT1/BUB1/CDK1/AURKB/BLM	21	21	283	234	19454	0.0897436
GOBP_NEGATIVE_REGULATION_OF_VIRAL_PROCESS	GOBP_NEGATIVE_REGULATION_OF_VIRAL_PROCESS	GOBP_NEGATIVE_REGULATION_OF_VIRAL_PROCESS	14/283	91/19454	5.40952e-11	3.33614e-09	2.68309e-09	OAS1/OAS3/OAS2/BST2/RSAD2/OASL/CH25H/MX1/LY6E/APOBEC3B/IFIT1/IFITM1/ISG15/CCL5	14	14	283	91	19454	0.153846
REACTOME_RHO_GTPASE_EFFECTORS	REACTOME_RHO_GTPASE_EFFECTORS	REACTOME_RHO_GTPASE_EFFECTORS	24/283	322/19454	6.57362e-11	3.99444e-09	3.21253e-09	CYBA/NDC80/BIRC5/CENPM/CENPA/CDC20/KIF14/ZWINT/SGO1/CDCA8/TUBB2B/DIAPH3/KIF2C/SPC25/SKA1/BUB1B/CDC25C/SPC24/MAD2L1/PLK1/BUB1/AURKB/IQGAP3/ERCC6L	24	24	283	322	19454	0.0745342
GOBP_ATTACHMENT_OF_SPINDLE_MICROTUBULES_TO_KINETOCHORE	GOBP_ATTACHMENT_OF_SPINDLE_MICROTUBULES_TO_KINETOCHORE	GOBP_ATTACHMENT_OF_SPINDLE_MICROTUBULES_TO_KINETOCHORE	10/283	37/19454	8.9211e-11	5.34231e-09	4.29655e-09	SPAG5/NDC80/NEK2/SGO1/CCNB1/KIF2C/SPC25/SPC24/CDT1/AURKB	10	10	283	37	19454	0.27027
GOBP_MICROTUBULE_CYTOSKELETON_ORGANIZATION_INVOLVED_IN_MITOSIS	GOBP_MICROTUBULE_CYTOSKELETON_ORGANIZATION_INVOLVED_IN_MITOSIS	GOBP_MICROTUBULE_CYTOSKELETON_ORGANIZATION_INVOLVED_IN_MITOSIS	17/283	153/19454	9.47714e-11	5.59422e-09	4.49915e-09	TACC3/WDR62/NDC80/MYBL2/TTK/CENPA/CDC20/NEK2/DLGAP5/CCNB1/ESPL1/BORA/SPC25/MAD2L1/PLK1/AURKB/KIFC1	17	17	283	153	19454	0.111111
GOBP_MEIOTIC_CHROMOSOME_SEGREGATION	GOBP_MEIOTIC_CHROMOSOME_SEGREGATION	GOBP_MEIOTIC_CHROMOSOME_SEGREGATION	14/283	96/19454	1.13565e-10	6.54618e-09	5.26476e-09	TRIP13/TTK/NCAPH/SGO1/TOP2A/ESPL1/P3H4/FANCD2/EME1/BUB1B/PTTG1/PLK1/BUB1/CCNE2	14	14	283	96	19454	0.145833
HALLMARK_TNFA_SIGNALING_VIA_NFKB	HALLMARK_TNFA_SIGNALING_VIA_NFKB	HALLMARK_TNFA_SIGNALING_VIA_NFKB	19/283	200/19454	1.14067e-10	6.54618e-09	5.26476e-09	BIRC3/CXCL2/SERPINE1/CCL2/TNFAIP3/IFIT2/CXCL6/LIF/IL6/CXCL3/CXCL1/CSF2/IL7R/CXCL10/CXCL11/FOSL1/FJX1/TNFAIP2/CCL5	19	19	283	200	19454	0.095
PID_AURORA_B_PATHWAY	PID_AURORA_B_PATHWAY	PID_AURORA_B_PATHWAY	10/283	39/19454	1.58698e-10	8.98275e-09	7.22437e-09	NDC80/BIRC5/NCAPG/CENPA/NCAPH/SGO1/CDCA8/KIF2C/BUB1/AURKB	10	10	283	39	19454	0.25641
GOBP_REGULATION_OF_VIRAL_PROCESS	GOBP_REGULATION_OF_VIRAL_PROCESS	GOBP_REGULATION_OF_VIRAL_PROCESS	17/283	159/19454	1.74759e-10	9.75819e-09	7.84802e-09	OAS1/OAS3/OAS2/BST2/TOP2A/RSAD2/OASL/CH25H/MX1/LY6E/LGALS9/CXCL8/APOBEC3B/IFIT1/IFITM1/ISG15/CCL5	17	17	283	159	19454	0.106918
WP_RETINOBLASTOMA_GENE_IN_CANCER	WP_RETINOBLASTOMA_GENE_IN_CANCER	WP_RETINOBLASTOMA_GENE_IN_CANCER	13/283	88/19454	4.50109e-10	2.4798e-08	1.99438e-08	E2F2/ANLN/ORC1/CDC45/E2F1/TTK/TOP2A/CCNB1/CCNA2/CDT1/CDK1/RRM2/CCNE2	13	13	283	88	19454	0.147727
GOBP_GRANULOCYTE_CHEMOTAXIS	GOBP_GRANULOCYTE_CHEMOTAXIS	GOBP_GRANULOCYTE_CHEMOTAXIS	15/283	127/19454	5.18166e-10	2.81719e-08	2.26572e-08	CX3CL1/CXCL2/CCL7/CCL2/CCL8/CXCL6/CXCL3/CXCL5/CXCL1/NOD2/CXCL10/CXCL11/CXCL8/CCL11/CCL5	15	15	283	127	19454	0.11811
GOBP_NEUTROPHIL_MIGRATION	GOBP_NEUTROPHIL_MIGRATION	GOBP_NEUTROPHIL_MIGRATION	15/283	128/19454	5.7937e-10	3.10903e-08	2.50044e-08	CX3CL1/CXCL2/CCL7/CCL2/CCL8/CXCL6/CXCL3/CXCL5/CXCL1/NOD2/CXCL10/CXCL11/CXCL8/CCL11/CCL5	15	15	283	128	19454	0.117188
REACTOME_PEPTIDE_LIGAND_BINDING_RECEPTORS	REACTOME_PEPTIDE_LIGAND_BINDING_RECEPTORS	REACTOME_PEPTIDE_LIGAND_BINDING_RECEPTORS	18/283	198/19454	7.31352e-10	3.87429e-08	3.1159e-08	CX3CL1/CXCL2/BDKRB1/NTSR1/CCL7/CCL2/CXCL6/C3/CXCL3/CXCL5/CXCL1/CXCL10/CXCL11/CXCL8/CCL11/NPW/CCR10/CCL5	18	18	283	198	19454	0.0909091
GOBP_DNA_DEPENDENT_DNA_REPLICATION	GOBP_DNA_DEPENDENT_DNA_REPLICATION	GOBP_DNA_DEPENDENT_DNA_REPLICATION	16/283	160/19454	1.63788e-09	8.56673e-08	6.88979e-08	POLA2/POLQ/MCM10/MCM2/ORC1/CDC45/CDC6/MCM5/CHTF18/GINS2/EME1/RECQL4/CDT1/CCNE2/TRAIP/BLM	16	16	283	160	19454	0.1
GOBP_LEUKOCYTE_CHEMOTAXIS	GOBP_LEUKOCYTE_CHEMOTAXIS	GOBP_LEUKOCYTE_CHEMOTAXIS	19/283	236/19454	1.90314e-09	9.74102e-08	7.83421e-08	CX3CL1/CXCL2/SERPINE1/CCL7/CCL2/CCL8/CXCL6/IL6/CH25H/CXCL3/CXCL5/CXCL1/NOD2/LGALS9/CXCL10/CXCL11/CXCL8/CCL11/CCL5	19	19	283	236	19454	0.0805085
GOBP_RESPONSE_TO_TYPE_I_INTERFERON	GOBP_RESPONSE_TO_TYPE_I_INTERFERON	GOBP_RESPONSE_TO_TYPE_I_INTERFERON	11/283	64/19454	1.90954e-09	9.74102e-08	7.83421e-08	OAS1/OAS3/OAS2/CH25H/MX1/IFI27/IRF7/IFIT1/IFITM1/ISG15/MMP12	11	11	283	64	19454	0.171875
GOBP_DNA_REPLICATION_INITIATION	GOBP_DNA_REPLICATION_INITIATION	GOBP_DNA_REPLICATION_INITIATION	9/283	38/19454	2.89509e-09	1.45884e-07	1.17327e-07	POLA2/MCM10/MCM2/ORC1/CDC45/CDC6/MCM5/CDT1/CCNE2	9	9	283	38	19454	0.236842
GOBP_METAPHASE_PLATE_CONGRESSION	GOBP_METAPHASE_PLATE_CONGRESSION	GOBP_METAPHASE_PLATE_CONGRESSION	11/283	67/19454	3.17501e-09	1.58062e-07	1.27121e-07	SPAG5/NDC80/KIF14/CCNB1/CDCA8/CEP55/KIF2C/CDCA5/CDT1/AURKB/KIFC1	11	11	283	67	19454	0.164179
GOBP_POSITIVE_REGULATION_OF_CELL_CYCLE	GOBP_POSITIVE_REGULATION_OF_CELL_CYCLE	GOBP_POSITIVE_REGULATION_OF_CELL_CYCLE	22/283	329/19454	3.22431e-09	1.58605e-07	1.27558e-07	IGF1/SPAG5/NDC80/TGM1/CDC6/GLI1/RAD51AP1/KIF14/DLGAP5/CCNB1/ESPL1/DTL/CDCA5/CDC25C/MAD2L1/CDT1/CDK1/RRM2/UBE2C/FOSL1/AURKB/EIF4EBP1	22	22	283	329	19454	0.0668693
GOBP_CELLULAR_RESPONSE_TO_VIRUS	GOBP_CELLULAR_RESPONSE_TO_VIRUS	GOBP_CELLULAR_RESPONSE_TO_VIRUS	12/283	85/19454	3.6408e-09	1.74928e-07	1.40685e-07	BIRC3/POU2F2/OAS1/OAS3/IFI6/OASL/IL6/LGALS9/CXCL10/IRF7/MMP12/CCL5	12	12	283	85	19454	0.141176
GOBP_CHROMOSOME_LOCALIZATION	GOBP_CHROMOSOME_LOCALIZATION	GOBP_CHROMOSOME_LOCALIZATION	12/283	85/19454	3.6408e-09	1.74928e-07	1.40685e-07	SPAG5/NDC80/KIF14/DLGAP5/CCNB1/CDCA8/CEP55/KIF2C/CDCA5/CDT1/AURKB/KIFC1	12	12	283	85	19454	0.141176
GOBP_POSITIVE_REGULATION_OF_CELL_CYCLE_PROCESS	GOBP_POSITIVE_REGULATION_OF_CELL_CYCLE_PROCESS	GOBP_POSITIVE_REGULATION_OF_CELL_CYCLE_PROCESS	19/283	247/19454	4.05469e-09	1.9101e-07	1.53619e-07	IGF1/SPAG5/NDC80/CDC6/GLI1/RAD51AP1/KIF14/DLGAP5/CCNB1/ESPL1/DTL/CDCA5/CDC25C/MAD2L1/CDT1/CDK1/RRM2/UBE2C/AURKB	19	19	283	247	19454	0.0769231
GOBP_MITOTIC_METAPHASE_PLATE_CONGRESSION	GOBP_MITOTIC_METAPHASE_PLATE_CONGRESSION	GOBP_MITOTIC_METAPHASE_PLATE_CONGRESSION	10/283	53/19454	4.06797e-09	1.9101e-07	1.53619e-07	NDC80/KIF14/CCNB1/CDCA8/CEP55/KIF2C/CDCA5/CDT1/AURKB/KIFC1	10	10	283	53	19454	0.188679
GOBP_MITOTIC_SPINDLE_ORGANIZATION	GOBP_MITOTIC_SPINDLE_ORGANIZATION	GOBP_MITOTIC_SPINDLE_ORGANIZATION	14/283	126/19454	4.43074e-09	2.05706e-07	1.65439e-07	TACC3/WDR62/NDC80/MYBL2/TTK/CDC20/NEK2/DLGAP5/CCNB1/BORA/SPC25/PLK1/AURKB/KIFC1	14	14	283	126	19454	0.111111
REACTOME_APC_C_MEDIATED_DEGRADATION_OF_CELL_CYCLE_PROTEINS	REACTOME_APC_C_MEDIATED_DEGRADATION_OF_CELL_CYCLE_PROTEINS	REACTOME_APC_C_MEDIATED_DEGRADATION_OF_CELL_CYCLE_PROTEINS	12/283	88/19454	5.46716e-09	2.51004e-07	2.01869e-07	CDC20/NEK2/CCNB1/CCNA2/BUB1B/MAD2L1/PTTG1/PLK1/CDK1/UBE2C/AURKB/PSMB10	12	12	283	88	19454	0.136364
REACTOME_G1_S_SPECIFIC_TRANSCRIPTION	REACTOME_G1_S_SPECIFIC_TRANSCRIPTION	REACTOME_G1_S_SPECIFIC_TRANSCRIPTION	8/283	29/19454	5.98313e-09	2.71674e-07	2.18493e-07	ORC1/CDC45/CDC6/E2F1/CDT1/TK1/CDK1/RRM2	8	8	283	29	19454	0.275862
GOBP_CELLULAR_RESPONSE_TO_BIOTIC_STIMULUS	GOBP_CELLULAR_RESPONSE_TO_BIOTIC_STIMULUS	GOBP_CELLULAR_RESPONSE_TO_BIOTIC_STIMULUS	19/283	256/19454	7.30297e-09	3.27999e-07	2.63793e-07	CX3CL1/CXCL2/SERPINE1/CCL2/TNFAIP3/CXCL6/CMPK2/IL6/EME1/CDA/CXCL3/CXCL5/CXCL1/CSF2/NOD2/CXCL10/CXCL11/CXCL8/CCL5	19	19	283	256	19454	0.0742188
GOBP_GRANULOCYTE_MIGRATION	GOBP_GRANULOCYTE_MIGRATION	GOBP_GRANULOCYTE_MIGRATION	15/283	154/19454	7.68309e-09	3.4136e-07	2.74539e-07	CX3CL1/CXCL2/CCL7/CCL2/CCL8/CXCL6/CXCL3/CXCL5/CXCL1/NOD2/CXCL10/CXCL11/CXCL8/CCL11/CCL5	15	15	283	154	19454	0.0974026
GOBP_CELL_CHEMOTAXIS	GOBP_CELL_CHEMOTAXIS	GOBP_CELL_CHEMOTAXIS	21/283	315/19454	7.84135e-09	3.44686e-07	2.77213e-07	CX3CL1/CXCL2/SERPINE1/CCL7/CCL2/CCL8/CXCL6/IL6/CH25H/VCAM1/CXCL3/CXCL5/CXCL1/NOD2/LGALS9/CXCL10/CXCL11/CXCL8/CCL11/CCR10/CCL5	21	21	283	315	19454	0.0666667
GOBP_MYELOID_LEUKOCYTE_MIGRATION	GOBP_MYELOID_LEUKOCYTE_MIGRATION	GOBP_MYELOID_LEUKOCYTE_MIGRATION	18/283	230/19454	8.01197e-09	3.48478e-07	2.80263e-07	CX3CL1/CXCL2/CD200/SERPINE1/CCL7/CCL2/CCL8/CXCL6/IL6/CXCL3/CXCL5/CXCL1/NOD2/CXCL10/CXCL11/CXCL8/CCL11/CCL5	18	18	283	230	19454	0.0782609
PID_E2F_PATHWAY	PID_E2F_PATHWAY	PID_E2F_PATHWAY	11/283	73/19454	8.13863e-09	3.503e-07	2.81729e-07	E2F2/ORC1/CDC6/MYBL2/E2F1/SERPINE1/CCNA2/TK1/CDK1/RRM2/CCNE2	11	11	283	73	19454	0.150685
GOBP_VIRAL_LIFE_CYCLE	GOBP_VIRAL_LIFE_CYCLE	GOBP_VIRAL_LIFE_CYCLE	21/283	318/19454	9.26262e-09	3.94569e-07	3.17332e-07	OAS1/CCL2/CCL8/OAS3/OAS2/BST2/TOP2A/RSAD2/OASL/CH25H/MX1/LY6E/IFI27/LGALS9/CXCL8/CDK1/APOBEC3B/IFIT1/IFITM1/ISG15/CCL5	21	21	283	318	19454	0.0660377
GOBP_REGULATION_OF_RESPONSE_TO_BIOTIC_STIMULUS	GOBP_REGULATION_OF_RESPONSE_TO_BIOTIC_STIMULUS	GOBP_REGULATION_OF_RESPONSE_TO_BIOTIC_STIMULUS	22/283	350/19454	1.00016e-08	4.21698e-07	3.3915e-07	CX3CL1/BIRC3/CYBA/IFI35/OAS1/LAG3/IL4I1/OAS3/TNFAIP3/CXCL6/OASL/HERC5/NOD2/LGALS9/NLRP10/IRF7/IFIT1/ISG15/HLA-F/HLA-B/MMP12/CCL5	22	22	283	350	19454	0.0628571
GOBP_SPINDLE_ORGANIZATION	GOBP_SPINDLE_ORGANIZATION	GOBP_SPINDLE_ORGANIZATION	17/283	208/19454	1.10164e-08	4.59796e-07	3.6979e-07	TACC3/WDR62/SPAG5/NDC80/MYBL2/TTK/CDC20/NEK2/DLGAP5/AUNIP/CCNB1/ESPL1/BORA/SPC25/PLK1/AURKB/KIFC1	17	17	283	208	19454	0.0817308
GOBP_LEUKOCYTE_MIGRATION	GOBP_LEUKOCYTE_MIGRATION	GOBP_LEUKOCYTE_MIGRATION	23/283	385/19454	1.1881e-08	4.90924e-07	3.94826e-07	CX3CL1/CXCL2/CD200/BDKRB1/SERPINE1/CCL7/CCL2/CCL8/TNFSF18/CXCL6/IL6/CH25H/VCAM1/CXCL3/CXCL5/CXCL1/NOD2/LGALS9/CXCL10/CXCL11/CXCL8/CCL11/CCL5	23	23	283	385	19454	0.0597403
GOBP_MEIOSIS_I_CELL_CYCLE_PROCESS	GOBP_MEIOSIS_I_CELL_CYCLE_PROCESS	GOBP_MEIOSIS_I_CELL_CYCLE_PROCESS	14/283	136/19454	1.20024e-08	4.9103e-07	3.94911e-07	TRIP13/NDC80/RAD54L/RAD51AP1/SGO1/TOP2A/ESPL1/P3H4/FANCD2/EME1/CDC25C/PTTG1/PLK1/CCNE2	14	14	283	136	19454	0.102941
GOBP_RESPONSE_TO_MOLECULE_OF_BACTERIAL_ORIGIN	GOBP_RESPONSE_TO_MOLECULE_OF_BACTERIAL_ORIGIN	GOBP_RESPONSE_TO_MOLECULE_OF_BACTERIAL_ORIGIN	22/283	354/19454	1.22861e-08	4.97706e-07	4.0028e-07	CX3CL1/CXCL2/BDKRB1/SERPINE1/CCL2/TNFAIP3/CXCL6/IDO1/CMPK2/IL6/IL18BP/VCAM1/CXCL3/CXCL5/CXCL1/CSF2/NOD2/LGALS9/CXCL10/CXCL11/CXCL8/CCL5	22	22	283	354	19454	0.0621469
REACTOME_S_PHASE	REACTOME_S_PHASE	REACTOME_S_PHASE	15/283	162/19454	1.53425e-08	6.15486e-07	4.95004e-07	POLA2/MCM2/ORC1/CDC45/CDC6/MCM5/E2F1/GINS2/CCNA2/CDCA5/CDT1/ESCO2/UBE2C/CCNE2/PSMB10	15	15	283	162	19454	0.0925926
GOMF_CYTOKINE_RECEPTOR_BINDING	GOMF_CYTOKINE_RECEPTOR_BINDING	GOMF_CYTOKINE_RECEPTOR_BINDING	19/283	270/19454	1.73567e-08	6.89595e-07	5.54606e-07	CRLF1/CX3CL1/CXCL2/CCL7/CCL2/CCL8/TNFSF18/CXCL6/LIF/IL6/CXCL3/CXCL5/CXCL1/CSF2/CXCL10/CXCL11/CXCL8/CCL11/CCL5	19	19	283	270	19454	0.0703704
REACTOME_INTERLEUKIN_10_SIGNALING	REACTOME_INTERLEUKIN_10_SIGNALING	REACTOME_INTERLEUKIN_10_SIGNALING	9/283	46/19454	1.76725e-08	6.95453e-07	5.59318e-07	CXCL2/CCL2/LIF/IL6/CXCL1/CSF2/CXCL10/CXCL8/CCL5	9	9	283	46	19454	0.195652
REACTOME_ACTIVATION_OF_THE_PRE_REPLICATIVE_COMPLEX	REACTOME_ACTIVATION_OF_THE_PRE_REPLICATIVE_COMPLEX	REACTOME_ACTIVATION_OF_THE_PRE_REPLICATIVE_COMPLEX	8/283	33/19454	1.84016e-08	7.17316e-07	5.76901e-07	POLA2/MCM10/MCM2/ORC1/CDC45/CDC6/MCM5/CDT1	8	8	283	33	19454	0.242424
REACTOME_G2_M_CHECKPOINTS	REACTOME_G2_M_CHECKPOINTS	REACTOME_G2_M_CHECKPOINTS	15/283	168/19454	2.50982e-08	9.69212e-07	7.79488e-07	MCM10/MCM2/GTSE1/ORC1/CLSPN/CDC45/CDC6/MCM5/PKMYT1/CCNB1/CDC25C/CDK1/EXO1/BLM/PSMB10	15	15	283	168	19454	0.0892857
WP_G1_TO_S_CELL_CYCLE_CONTROL	WP_G1_TO_S_CELL_CYCLE_CONTROL	WP_G1_TO_S_CELL_CYCLE_CONTROL	10/283	64/19454	2.7449e-08	1.05018e-06	8.44604e-07	E2F2/POLA2/MCM2/ORC1/CDC45/MCM5/E2F1/CCNB1/CDK1/CCNE2	10	10	283	64	19454	0.15625
GOBP_DNA_INTEGRITY_CHECKPOINT_SIGNALING	GOBP_DNA_INTEGRITY_CHECKPOINT_SIGNALING	GOBP_DNA_INTEGRITY_CHECKPOINT_SIGNALING	13/283	123/19454	2.92619e-08	1.10927e-06	8.92128e-07	GTSE1/ORC1/CLSPN/CDC45/CDC6/E2F1/DTL/FANCD2/EME1/PLK1/CDT1/CDK1/BLM	13	13	283	123	19454	0.105691
WP_COHESIN_COMPLEX_CORNELIA_DE_LANGE_SYNDROME	WP_COHESIN_COMPLEX_CORNELIA_DE_LANGE_SYNDROME	WP_COHESIN_COMPLEX_CORNELIA_DE_LANGE_SYNDROME	8/283	35/19454	3.04167e-08	1.13227e-06	9.10625e-07	SGO1/ESPL1/CDCA5/PTTG1/PLK1/CDK1/ESCO2/AURKB	8	8	283	35	19454	0.228571
WP_PHOTODYNAMIC_THERAPYINDUCED_NFKB_SURVIVAL_SIGNALING	WP_PHOTODYNAMIC_THERAPYINDUCED_NFKB_SURVIVAL_SIGNALING	WP_PHOTODYNAMIC_THERAPYINDUCED_NFKB_SURVIVAL_SIGNALING	8/283	35/19454	3.04167e-08	1.13227e-06	9.10625e-07	BIRC3/CXCL2/BIRC5/IL6/MMP3/VCAM1/CSF2/CXCL8	8	8	283	35	19454	0.228571
GOBP_CELLULAR_RESPONSE_TO_MOLECULE_OF_BACTERIAL_ORIGIN	GOBP_CELLULAR_RESPONSE_TO_MOLECULE_OF_BACTERIAL_ORIGIN	GOBP_CELLULAR_RESPONSE_TO_MOLECULE_OF_BACTERIAL_ORIGIN	17/283	229/19454	4.5805e-08	1.68988e-06	1.35908e-06	CX3CL1/CXCL2/SERPINE1/CCL2/TNFAIP3/CXCL6/CMPK2/IL6/CXCL3/CXCL5/CXCL1/CSF2/NOD2/CXCL10/CXCL11/CXCL8/CCL5	17	17	283	229	19454	0.0742358
REACTOME_ACTIVATION_OF_ATR_IN_RESPONSE_TO_REPLICATION_STRESS	REACTOME_ACTIVATION_OF_ATR_IN_RESPONSE_TO_REPLICATION_STRESS	REACTOME_ACTIVATION_OF_ATR_IN_RESPONSE_TO_REPLICATION_STRESS	8/283	37/19454	4.86528e-08	1.77906e-06	1.4308e-06	MCM10/MCM2/ORC1/CLSPN/CDC45/CDC6/MCM5/CDC25C	8	8	283	37	19454	0.216216
GOMF_DNA_REPLICATION_ORIGIN_BINDING	GOMF_DNA_REPLICATION_ORIGIN_BINDING	GOMF_DNA_REPLICATION_ORIGIN_BINDING	6/283	16/19454	6.36883e-08	2.27536e-06	1.82995e-06	MCM10/MCM2/ORC1/CDC45/CDC6/MCM5	6	6	283	16	19454	0.375
WP_REGULATION_OF_SISTER_CHROMATID_SEPARATION_AT_THE_METAPHASEANAPHASE_TRANSITION	WP_REGULATION_OF_SISTER_CHROMATID_SEPARATION_AT_THE_METAPHASEANAPHASE_TRANSITION	WP_REGULATION_OF_SISTER_CHROMATID_SEPARATION_AT_THE_METAPHASEANAPHASE_TRANSITION	6/283	16/19454	6.36883e-08	2.27536e-06	1.82995e-06	CDC20/ESPL1/BUB1B/MAD2L1/PTTG1/BUB1	6	6	283	16	19454	0.375
GOBP_CELL_CYCLE_G2_M_PHASE_TRANSITION	GOBP_CELL_CYCLE_G2_M_PHASE_TRANSITION	GOBP_CELL_CYCLE_G2_M_PHASE_TRANSITION	14/283	155/19454	6.38774e-08	2.27536e-06	1.82995e-06	NDC80/ORC1/CLSPN/CDC6/KIF14/PKMYT1/CCNB1/DTL/CCNA2/CDC25C/PLK1/CDK1/AURKB/BLM	14	14	283	155	19454	0.0903226
REACTOME_GPCR_LIGAND_BINDING	REACTOME_GPCR_LIGAND_BINDING	REACTOME_GPCR_LIGAND_BINDING	24/283	463/19454	8.42974e-08	2.97707e-06	2.3943e-06	CX3CL1/CALCRL/CXCL2/BDKRB1/NTSR1/CCL7/CCL2/GPR68/CXCL6/C3/ADM2/CXCL3/CXCL5/CXCL1/CXCL10/CXCL11/CXCL8/CCL11/FZD8/PTGDR2/NPW/CCR10/WNT7B/CCL5	24	24	283	463	19454	0.0518359
REACTOME_G0_AND_EARLY_G1	REACTOME_G0_AND_EARLY_G1	REACTOME_G0_AND_EARLY_G1	7/283	27/19454	8.86106e-08	3.10287e-06	2.49548e-06	CDC6/MYBL2/E2F1/TOP2A/CCNA2/CDK1/CCNE2	7	7	283	27	19454	0.259259
REACTOME_CLASS_A_1_RHODOPSIN_LIKE_RECEPTORS	REACTOME_CLASS_A_1_RHODOPSIN_LIKE_RECEPTORS	REACTOME_CLASS_A_1_RHODOPSIN_LIKE_RECEPTORS	20/283	331/19454	9.14364e-08	3.17492e-06	2.55343e-06	CX3CL1/CXCL2/BDKRB1/NTSR1/CCL7/CCL2/GPR68/CXCL6/C3/CXCL3/CXCL5/CXCL1/CXCL10/CXCL11/CXCL8/CCL11/PTGDR2/NPW/CCR10/CCL5	20	20	283	331	19454	0.060423
PID_FOXM1_PATHWAY	PID_FOXM1_PATHWAY	PID_FOXM1_PATHWAY	8/283	40/19454	9.33169e-08	3.21321e-06	2.58422e-06	BIRC5/CENPA/NEK2/CCNB1/CCNA2/PLK1/CDK1/AURKB	8	8	283	40	19454	0.2
REACTOME_DNA_REPLICATION	REACTOME_DNA_REPLICATION	REACTOME_DNA_REPLICATION	15/283	189/19454	1.20333e-07	4.10924e-06	3.30485e-06	E2F2/POLA2/MCM10/MCM2/ORC1/CDC45/CDC6/MCM5/E2F1/GINS2/CCNA2/CDT1/UBE2C/CCNE2/PSMB10	15	15	283	189	19454	0.0793651
WP_DNA_REPLICATION	WP_DNA_REPLICATION	WP_DNA_REPLICATION	8/283	42/19454	1.39655e-07	4.72994e-06	3.80405e-06	POLA2/MCM10/MCM2/ORC1/CDC45/CDC6/MCM5/CDT1	8	8	283	42	19454	0.190476
GOBP_EOSINOPHIL_CHEMOTAXIS	GOBP_EOSINOPHIL_CHEMOTAXIS	GOBP_EOSINOPHIL_CHEMOTAXIS	6/283	18/19454	1.44066e-07	4.83969e-06	3.89231e-06	CX3CL1/CCL7/CCL2/CCL8/CCL11/CCL5	6	6	283	18	19454	0.333333
GOBP_DNA_GEOMETRIC_CHANGE	GOBP_DNA_GEOMETRIC_CHANGE	GOBP_DNA_GEOMETRIC_CHANGE	11/283	96/19454	1.50054e-07	5.00019e-06	4.0214e-06	POLQ/MCM2/RAD54L/CDC45/MCM5/CHTF18/GINS2/TOP2A/RECQL4/ERCC6L/BLM	11	11	283	96	19454	0.114583
REACTOME_SYNTHESIS_OF_DNA	REACTOME_SYNTHESIS_OF_DNA	REACTOME_SYNTHESIS_OF_DNA	12/283	120/19454	1.85701e-07	6.13853e-06	4.93691e-06	POLA2/MCM2/ORC1/CDC45/CDC6/MCM5/GINS2/CCNA2/CDT1/UBE2C/CCNE2/PSMB10	12	12	283	120	19454	0.1
GOBP_VIRAL_PROCESS	GOBP_VIRAL_PROCESS	GOBP_VIRAL_PROCESS	22/283	415/19454	2.0268e-07	6.6466e-06	5.34553e-06	OAS1/CCL2/CCL8/OAS3/OAS2/BST2/TOP2A/RSAD2/OASL/CH25H/MX1/LY6E/IFI27/LGALS9/CXCL8/CDK1/APOBEC3B/IRF7/IFIT1/IFITM1/ISG15/CCL5	22	22	283	415	19454	0.053012
GOMF_G_PROTEIN_COUPLED_RECEPTOR_BINDING	GOMF_G_PROTEIN_COUPLED_RECEPTOR_BINDING	GOMF_G_PROTEIN_COUPLED_RECEPTOR_BINDING	18/283	285/19454	2.12481e-07	6.91315e-06	5.5599e-06	CX3CL1/CXCL2/CCL7/CCL2/CCL8/CXCL6/C3/RTP4/CXCL3/CXCL5/CXCL1/CXCL10/CXCL11/CXCL8/CCL11/NPW/WNT7B/CCL5	18	18	283	285	19454	0.0631579
GOBP_POSITIVE_REGULATION_OF_MITOTIC_CELL_CYCLE_PHASE_TRANSITION	GOBP_POSITIVE_REGULATION_OF_MITOTIC_CELL_CYCLE_PHASE_TRANSITION	GOBP_POSITIVE_REGULATION_OF_MITOTIC_CELL_CYCLE_PHASE_TRANSITION	11/283	100/19454	2.28913e-07	7.38959e-06	5.94307e-06	CDC6/DLGAP5/CCNB1/ESPL1/DTL/CDCA5/CDC25C/CDT1/CDK1/RRM2/UBE2C	11	11	283	100	19454	0.11
GOBP_POSITIVE_REGULATION_OF_CELL_CYCLE_PHASE_TRANSITION	GOBP_POSITIVE_REGULATION_OF_CELL_CYCLE_PHASE_TRANSITION	GOBP_POSITIVE_REGULATION_OF_CELL_CYCLE_PHASE_TRANSITION	12/283	123/19454	2.43736e-07	7.80712e-06	6.27887e-06	CDC6/GLI1/DLGAP5/CCNB1/ESPL1/DTL/CDCA5/CDC25C/CDT1/CDK1/RRM2/UBE2C	12	12	283	123	19454	0.097561
GOBP_LYMPHOCYTE_CHEMOTAXIS	GOBP_LYMPHOCYTE_CHEMOTAXIS	GOBP_LYMPHOCYTE_CHEMOTAXIS	9/283	63/19454	3.05869e-07	9.64771e-06	7.75916e-06	CX3CL1/CCL7/CCL2/CCL8/CH25H/CXCL10/CXCL11/CCL11/CCL5	9	9	283	63	19454	0.142857
WP_LUNG_FIBROSIS	WP_LUNG_FIBROSIS	WP_LUNG_FIBROSIS	9/283	63/19454	3.05869e-07	9.64771e-06	7.75916e-06	IGF1/ELN/CXCL2/CCL2/IL6/CSF2/CXCL8/CCL11/CCL5	9	9	283	63	19454	0.142857
GOBP_POSITIVE_REGULATION_OF_MITOTIC_CELL_CYCLE	GOBP_POSITIVE_REGULATION_OF_MITOTIC_CELL_CYCLE	GOBP_POSITIVE_REGULATION_OF_MITOTIC_CELL_CYCLE	12/283	128/19454	3.76948e-07	1.17996e-05	9.48982e-06	CDC6/DLGAP5/CCNB1/ESPL1/DTL/CDCA5/CDC25C/CDT1/CDK1/RRM2/UBE2C/EIF4EBP1	12	12	283	128	19454	0.09375
GOBP_MITOTIC_DNA_INTEGRITY_CHECKPOINT_SIGNALING	GOBP_MITOTIC_DNA_INTEGRITY_CHECKPOINT_SIGNALING	GOBP_MITOTIC_DNA_INTEGRITY_CHECKPOINT_SIGNALING	10/283	85/19454	4.33483e-07	1.34673e-05	1.08311e-05	GTSE1/ORC1/CLSPN/CDC6/DTL/FANCD2/EME1/PLK1/CDK1/BLM	10	10	283	85	19454	0.117647
GOBP_REGULATION_OF_CELL_CYCLE_G2_M_PHASE_TRANSITION	GOBP_REGULATION_OF_CELL_CYCLE_G2_M_PHASE_TRANSITION	GOBP_REGULATION_OF_CELL_CYCLE_G2_M_PHASE_TRANSITION	11/283	108/19454	5.03141e-07	1.55148e-05	1.24777e-05	ORC1/CLSPN/CDC6/KIF14/CCNB1/DTL/CDC25C/PLK1/CDK1/AURKB/BLM	11	11	283	108	19454	0.101852
GOBP_DNA_UNWINDING_INVOLVED_IN_DNA_REPLICATION	GOBP_DNA_UNWINDING_INVOLVED_IN_DNA_REPLICATION	GOBP_DNA_UNWINDING_INVOLVED_IN_DNA_REPLICATION	6/283	22/19454	5.51352e-07	1.67514e-05	1.34723e-05	MCM2/CDC45/MCM5/GINS2/RECQL4/BLM	6	6	283	22	19454	0.272727
GOBP_EOSINOPHIL_MIGRATION	GOBP_EOSINOPHIL_MIGRATION	GOBP_EOSINOPHIL_MIGRATION	6/283	22/19454	5.51352e-07	1.67514e-05	1.34723e-05	CX3CL1/CCL7/CCL2/CCL8/CCL11/CCL5	6	6	283	22	19454	0.272727
WP_IMMUNE_RESPONSE_TO_TUBERCULOSIS	WP_IMMUNE_RESPONSE_TO_TUBERCULOSIS	WP_IMMUNE_RESPONSE_TO_TUBERCULOSIS	6/283	23/19454	7.36872e-07	2.22245e-05	1.7874e-05	IFI35/OAS1/IFIT3/MX1/IFIT1/IFITM1	6	6	283	23	19454	0.26087
GOBP_MONOCYTE_CHEMOTAXIS	GOBP_MONOCYTE_CHEMOTAXIS	GOBP_MONOCYTE_CHEMOTAXIS	9/283	70/19454	7.68987e-07	2.3025e-05	1.85179e-05	CX3CL1/SERPINE1/CCL7/CCL2/CCL8/IL6/CXCL10/CCL11/CCL5	9	9	283	70	19454	0.128571
GOBP_DNA_CONFORMATION_CHANGE	GOBP_DNA_CONFORMATION_CHANGE	GOBP_DNA_CONFORMATION_CHANGE	19/283	352/19454	1.07374e-06	3.19186e-05	2.56705e-05	POLQ/MCM2/RAD54L/CDC45/MCM5/ASF1B/NCAPG/NCAPH/HJURP/CHTF18/GINS2/TOP2A/CDCA5/CHAF1B/RECQL4/PLK1/CDK1/ERCC6L/BLM	19	19	283	352	19454	0.0539773
GOBP_DNA_RECOMBINATION	GOBP_DNA_RECOMBINATION	GOBP_DNA_RECOMBINATION	18/283	320/19454	1.15209e-06	3.4003e-05	2.73469e-05	POLQ/TRIP13/MCM2/RAD54L/CDC45/MCM5/RAD51AP1/HROB/AUNIP/GINS2/TOP2A/FANCD2/EME1/RECQL4/IL7R/EXO1/XRCC2/BLM	18	18	283	320	19454	0.05625
GOBP_PROTEIN_LOCALIZATION_TO_CHROMOSOME_CENTROMERIC_REGION	GOBP_PROTEIN_LOCALIZATION_TO_CHROMOSOME_CENTROMERIC_REGION	GOBP_PROTEIN_LOCALIZATION_TO_CHROMOSOME_CENTROMERIC_REGION	6/283	25/19454	1.2615e-06	3.6708e-05	2.95224e-05	NDC80/TTK/CENPA/CDT1/CDK1/AURKB	6	6	283	25	19454	0.24
REACTOME_CYCLIN_A_B1_B2_ASSOCIATED_EVENTS_DURING_G2_M_TRANSITION	REACTOME_CYCLIN_A_B1_B2_ASSOCIATED_EVENTS_DURING_G2_M_TRANSITION	REACTOME_CYCLIN_A_B1_B2_ASSOCIATED_EVENTS_DURING_G2_M_TRANSITION	6/283	25/19454	1.2615e-06	3.6708e-05	2.95224e-05	PKMYT1/CCNB1/CCNA2/CDC25C/PLK1/CDK1	6	6	283	25	19454	0.24
PID_ATR_PATHWAY	PID_ATR_PATHWAY	PID_ATR_PATHWAY	7/283	39/19454	1.32186e-06	3.81952e-05	3.07184e-05	MCM2/CLSPN/CDC6/FANCD2/CCNA2/CDC25C/PLK1	7	7	283	39	19454	0.179487
HALLMARK_MITOTIC_SPINDLE	HALLMARK_MITOTIC_SPINDLE	HALLMARK_MITOTIC_SPINDLE	14/283	199/19454	1.36925e-06	3.929e-05	3.15989e-05	ANLN/NDC80/BIRC5/TTK/LMNB1/NEK2/DLGAP5/TOP2A/ESPL1/RHOF/KIF2C/PLK1/BUB1/CDK1	14	14	283	199	19454	0.0703518
GOBP_REGULATION_OF_CYCLIN_DEPENDENT_PROTEIN_KINASE_ACTIVITY	GOBP_REGULATION_OF_CYCLIN_DEPENDENT_PROTEIN_KINASE_ACTIVITY	GOBP_REGULATION_OF_CYCLIN_DEPENDENT_PROTEIN_KINASE_ACTIVITY	10/283	101/19454	2.16962e-06	6.14432e-05	4.94157e-05	CDC6/TNFAIP3/PKMYT1/CCNB1/HERC5/CCNA2/CDC25C/PLK1/CCNE2/BLM	10	10	283	101	19454	0.0990099
GOBP_ANTIMICROBIAL_HUMORAL_IMMUNE_RESPONSE_MEDIATED_BY_ANTIMICROBIAL_PEPTIDE	GOBP_ANTIMICROBIAL_HUMORAL_IMMUNE_RESPONSE_MEDIATED_BY_ANTIMICROBIAL_PEPTIDE	GOBP_ANTIMICROBIAL_HUMORAL_IMMUNE_RESPONSE_MEDIATED_BY_ANTIMICROBIAL_PEPTIDE	9/283	79/19454	2.17103e-06	6.14432e-05	4.94157e-05	CXCL2/CXCL6/CXCL3/CXCL5/CXCL1/NOD2/CXCL10/CXCL11/CXCL8	9	9	283	79	19454	0.113924
REACTOME_POLO_LIKE_KINASE_MEDIATED_EVENTS	REACTOME_POLO_LIKE_KINASE_MEDIATED_EVENTS	REACTOME_POLO_LIKE_KINASE_MEDIATED_EVENTS	5/283	16/19454	2.40883e-06	6.77096e-05	5.44554e-05	MYBL2/PKMYT1/CCNB1/CDC25C/PLK1	5	5	283	16	19454	0.3125
GOBP_PATTERN_RECOGNITION_RECEPTOR_SIGNALING_PATHWAY	GOBP_PATTERN_RECOGNITION_RECEPTOR_SIGNALING_PATHWAY	GOBP_PATTERN_RECOGNITION_RECEPTOR_SIGNALING_PATHWAY	13/283	180/19454	2.44645e-06	6.80551e-05	5.47333e-05	BIRC3/CYBA/IFI35/OAS1/SLC15A3/OAS3/TNFAIP3/RSAD2/OASL/CTSS/NOD2/LGALS9/IRF7	13	13	283	180	19454	0.0722222
GOMF_MICROTUBULE_BINDING	GOMF_MICROTUBULE_BINDING	GOMF_MICROTUBULE_BINDING	16/283	271/19454	2.45407e-06	6.80551e-05	5.47333e-05	GTSE1/SPAG5/BIRC5/GLI1/KIF14/DLGAP5/KIF2C/SKA1/MX1/SPC24/PLK1/REEP4/MX2/KIF18B/JAKMIP3/KIFC1	16	16	283	271	19454	0.0590406
WP_MALIGNANT_PLEURAL_MESOTHELIOMA	WP_MALIGNANT_PLEURAL_MESOTHELIOMA	WP_MALIGNANT_PLEURAL_MESOTHELIOMA	21/283	446/19454	2.58983e-06	7.13412e-05	5.73761e-05	IGF1/RASSF7/E2F1/CCL2/IDO1/COL4A2/IL6/MMP3/CXCL5/CXCL1/MAD2L1/CSF2/LGALS9/CXCL10/FOSL1/FZD8/COL4A1/EIF4EBP1/WNT7B/CCL5/UHRF1	21	21	283	446	19454	0.0470852
WP_DNA_IRDAMAGE_AND_CELLULAR_RESPONSE_VIA_ATR	WP_DNA_IRDAMAGE_AND_CELLULAR_RESPONSE_VIA_ATR	WP_DNA_IRDAMAGE_AND_CELLULAR_RESPONSE_VIA_ATR	9/283	81/19454	2.68311e-06	7.33635e-05	5.90025e-05	MCM2/CLSPN/CDC45/E2F1/FANCD2/CDC25C/PLK1/CDK1/EXO1	9	9	283	81	19454	0.111111
GOBP_DOUBLE_STRAND_BREAK_REPAIR	GOBP_DOUBLE_STRAND_BREAK_REPAIR	GOBP_DOUBLE_STRAND_BREAK_REPAIR	16/283	273/19454	2.69875e-06	7.33635e-05	5.90025e-05	POLQ/TRIP13/MCM2/RAD54L/CDC45/MCM5/RAD51AP1/AUNIP/GINS2/FANCD2/CDCA5/EME1/RECQL4/ESCO2/XRCC2/BLM	16	16	283	273	19454	0.0586081
REACTOME_ASSEMBLY_OF_COLLAGEN_FIBRILS_AND_OTHER_MULTIMERIC_STRUCTURES	REACTOME_ASSEMBLY_OF_COLLAGEN_FIBRILS_AND_OTHER_MULTIMERIC_STRUCTURES	REACTOME_ASSEMBLY_OF_COLLAGEN_FIBRILS_AND_OTHER_MULTIMERIC_STRUCTURES	8/283	61/19454	2.74337e-06	7.4089e-05	5.9586e-05	COL1A1/COL7A1/COL10A1/COL5A1/COL4A2/MMP3/CTSS/COL4A1	8	8	283	61	19454	0.131148
GOMF_ATP_DEPENDENT_ACTIVITY_ACTING_ON_DNA	GOMF_ATP_DEPENDENT_ACTIVITY_ACTING_ON_DNA	GOMF_ATP_DEPENDENT_ACTIVITY_ACTING_ON_DNA	10/283	104/19454	2.83681e-06	7.61148e-05	6.12153e-05	POLQ/MCM2/RAD54L/MCM5/CHTF18/TOP2A/RECQL4/ERCC6L/XRCC2/BLM	10	10	283	104	19454	0.0961538
REACTOME_ANTIVIRAL_MECHANISM_BY_IFN_STIMULATED_GENES	REACTOME_ANTIVIRAL_MECHANISM_BY_IFN_STIMULATED_GENES	REACTOME_ANTIVIRAL_MECHANISM_BY_IFN_STIMULATED_GENES	9/283	82/19454	2.97594e-06	7.93327e-05	6.38033e-05	OAS1/OAS3/OAS2/OASL/HERC5/MX1/MX2/IFIT1/ISG15	9	9	283	82	19454	0.109756
GOBP_DNA_REPLICATION_CHECKPOINT_SIGNALING	GOBP_DNA_REPLICATION_CHECKPOINT_SIGNALING	GOBP_DNA_REPLICATION_CHECKPOINT_SIGNALING	5/283	17/19454	3.372e-06	8.93149e-05	7.18314e-05	ORC1/CLSPN/CDC45/CDC6/CDT1	5	5	283	17	19454	0.294118
GOBP_SISTER_CHROMATID_COHESION	GOBP_SISTER_CHROMATID_COHESION	GOBP_SISTER_CHROMATID_COHESION	8/283	63/19454	3.5184e-06	9.25989e-05	7.44726e-05	CDC20/SGO1/ESPL1/CDCA5/BUB1B/PLK1/BUB1/ESCO2	8	8	283	63	19454	0.126984
GOBP_RESPONSE_TO_TUMOR_NECROSIS_FACTOR	GOBP_RESPONSE_TO_TUMOR_NECROSIS_FACTOR	GOBP_RESPONSE_TO_TUMOR_NECROSIS_FACTOR	15/283	248/19454	3.78317e-06	9.8937e-05	7.957e-05	CX3CL1/BIRC3/CYBA/CCL7/CCL2/CCL8/COL1A1/TNFAIP3/TNFSF18/IL18BP/VCAM1/CXCL8/CCL11/TRAIP/CCL5	15	15	283	248	19454	0.0604839
GOBP_NEGATIVE_REGULATION_OF_CELL_CYCLE_G2_M_PHASE_TRANSITION	GOBP_NEGATIVE_REGULATION_OF_CELL_CYCLE_G2_M_PHASE_TRANSITION	GOBP_NEGATIVE_REGULATION_OF_CELL_CYCLE_G2_M_PHASE_TRANSITION	8/283	64/19454	3.97082e-06	0.000102547	8.2473e-05	ORC1/CLSPN/CDC6/DTL/PLK1/CDK1/AURKB/BLM	8	8	283	64	19454	0.125
REACTOME_COLLAGEN_DEGRADATION	REACTOME_COLLAGEN_DEGRADATION	REACTOME_COLLAGEN_DEGRADATION	8/283	64/19454	3.97082e-06	0.000102547	8.2473e-05	COL1A1/COL7A1/COL10A1/COL5A1/COL4A2/MMP3/COL4A1/MMP12	8	8	283	64	19454	0.125
GOBP_REGULATION_OF_LEUKOCYTE_MIGRATION	GOBP_REGULATION_OF_LEUKOCYTE_MIGRATION	GOBP_REGULATION_OF_LEUKOCYTE_MIGRATION	14/283	219/19454	4.21958e-06	0.000108294	8.70952e-05	CX3CL1/CD200/BDKRB1/SERPINE1/CCL7/CCL2/CCL8/TNFSF18/IL6/NOD2/LGALS9/CXCL10/CXCL8/CCL5	14	14	283	219	19454	0.0639269
GOBP_NEGATIVE_REGULATION_OF_ORGANELLE_ORGANIZATION	GOBP_NEGATIVE_REGULATION_OF_ORGANELLE_ORGANIZATION	GOBP_NEGATIVE_REGULATION_OF_ORGANELLE_ORGANIZATION	18/283	351/19454	4.24731e-06	0.000108333	8.71263e-05	IGF1/TRIP13/MCM2/NDC80/TTK/ZWINT/LIF/TOP2A/CCNB1/ESPL1/FBXO43/BUB1B/MAD2L1/PTTG1/PLK1/CDT1/BUB1/AURKB	18	18	283	351	19454	0.0512821
GOBP_HOMOLOGOUS_CHROMOSOME_SEGREGATION	GOBP_HOMOLOGOUS_CHROMOSOME_SEGREGATION	GOBP_HOMOLOGOUS_CHROMOSOME_SEGREGATION	8/283	65/19454	4.47161e-06	0.000113354	9.11647e-05	TRIP13/SGO1/ESPL1/P3H4/FANCD2/PTTG1/PLK1/CCNE2	8	8	283	65	19454	0.123077
BIOCARTA_MCM_PATHWAY	BIOCARTA_MCM_PATHWAY	BIOCARTA_MCM_PATHWAY	5/283	18/19454	4.61352e-06	0.000116056	9.33382e-05	MCM2/ORC1/CDC6/MCM5/CDT1	5	5	283	18	19454	0.277778
REACTOME_SIGNALING_BY_INTERLEUKINS	REACTOME_SIGNALING_BY_INTERLEUKINS	REACTOME_SIGNALING_BY_INTERLEUKINS	21/283	463/19454	4.63439e-06	0.000116056	9.33382e-05	CRLF1/IL32/CXCL2/BIRC5/CCL2/LMNB1/LIF/IL6/IL18BP/MMP3/VCAM1/CXCL1/CSF2/NOD2/IL7R/LGALS9/CXCL10/CXCL8/CCL11/PSMB10/CCL5	21	21	283	463	19454	0.0453564
GOBP_RECOMBINATIONAL_REPAIR	GOBP_RECOMBINATIONAL_REPAIR	GOBP_RECOMBINATIONAL_REPAIR	12/283	164/19454	5.22945e-06	0.000130169	0.000104689	POLQ/MCM2/RAD54L/CDC45/MCM5/RAD51AP1/HROB/AUNIP/GINS2/RECQL4/XRCC2/BLM	12	12	283	164	19454	0.0731707
GOBP_MITOTIC_G2_M_TRANSITION_CHECKPOINT	GOBP_MITOTIC_G2_M_TRANSITION_CHECKPOINT	GOBP_MITOTIC_G2_M_TRANSITION_CHECKPOINT	7/283	48/19454	5.65842e-06	0.000140004	0.000112598	ORC1/CLSPN/CDC6/DTL/PLK1/CDK1/BLM	7	7	283	48	19454	0.145833
GOBP_PROTEIN_LOCALIZATION_TO_CONDENSED_CHROMOSOME	GOBP_PROTEIN_LOCALIZATION_TO_CONDENSED_CHROMOSOME	GOBP_PROTEIN_LOCALIZATION_TO_CONDENSED_CHROMOSOME	5/283	19/19454	6.18692e-06	0.000152169	0.000122382	NDC80/TTK/CDT1/CDK1/AURKB	5	5	283	19	19454	0.263158
GOBP_POSITIVE_REGULATION_OF_LEUKOCYTE_MIGRATION	GOBP_POSITIVE_REGULATION_OF_LEUKOCYTE_MIGRATION	GOBP_POSITIVE_REGULATION_OF_LEUKOCYTE_MIGRATION	11/283	141/19454	7.02313e-06	0.000169897	0.00013664	CX3CL1/BDKRB1/SERPINE1/CCL7/CCL8/TNFSF18/IL6/LGALS9/CXCL10/CXCL8/CCL5	11	11	283	141	19454	0.0780142
WP_DNA_DAMAGE_RESPONSE	WP_DNA_DAMAGE_RESPONSE	WP_DNA_DAMAGE_RESPONSE	8/283	69/19454	7.04472e-06	0.000169897	0.00013664	E2F1/GADD45G/CCNB1/PMAIP1/FANCD2/CDC25C/CDK1/CCNE2	8	8	283	69	19454	0.115942
GOBP_POSITIVE_REGULATION_OF_CYTOKINE_PRODUCTION	GOBP_POSITIVE_REGULATION_OF_CYTOKINE_PRODUCTION	GOBP_POSITIVE_REGULATION_OF_CYTOKINE_PRODUCTION	21/283	476/19454	7.08796e-06	0.000169897	0.00013664	CX3CL1/POU2F2/CYBA/OAS1/CD200/SERPINE1/OAS3/OAS2/C3/IDO1/RSAD2/IL6/SULF1/CSF2/NOD2/LGALS9/NLRP10/IRF7/ISG15/HLA-F/MMP12	21	21	283	476	19454	0.0441176
REACTOME_SWITCHING_OF_ORIGINS_TO_A_POST_REPLICATIVE_STATE	REACTOME_SWITCHING_OF_ORIGINS_TO_A_POST_REPLICATIVE_STATE	REACTOME_SWITCHING_OF_ORIGINS_TO_A_POST_REPLICATIVE_STATE	9/283	91/19454	7.10141e-06	0.000169897	0.00013664	MCM2/ORC1/CDC6/MCM5/CCNA2/CDT1/UBE2C/CCNE2/PSMB10	9	9	283	91	19454	0.0989011
GOBP_FEMALE_MEIOTIC_NUCLEAR_DIVISION	GOBP_FEMALE_MEIOTIC_NUCLEAR_DIVISION	GOBP_FEMALE_MEIOTIC_NUCLEAR_DIVISION	6/283	33/19454	7.15444e-06	0.000169897	0.00013664	TRIP13/NDC80/TTK/NCAPH/TOP2A/PLK1	6	6	283	33	19454	0.181818
WP_PROSTAGLANDIN_SIGNALING	WP_PROSTAGLANDIN_SIGNALING	WP_PROSTAGLANDIN_SIGNALING	6/283	33/19454	7.15444e-06	0.000169897	0.00013664	CCL2/IL6/CXCL1/CXCL10/CXCL8/IRF7	6	6	283	33	19454	0.181818
GOBP_MONONUCLEAR_CELL_MIGRATION	GOBP_MONONUCLEAR_CELL_MIGRATION	GOBP_MONONUCLEAR_CELL_MIGRATION	13/283	199/19454	7.36813e-06	0.000173972	0.000139917	CX3CL1/CD200/SERPINE1/CCL7/CCL2/CCL8/IL6/CH25H/LGALS9/CXCL10/CXCL11/CCL11/CCL5	13	13	283	199	19454	0.0653266
GOBP_REGULATION_OF_INNATE_IMMUNE_RESPONSE	GOBP_REGULATION_OF_INNATE_IMMUNE_RESPONSE	GOBP_REGULATION_OF_INNATE_IMMUNE_RESPONSE	14/283	230/19454	7.42029e-06	0.000174208	0.000140107	BIRC3/IFI35/OAS1/LAG3/OAS3/TNFAIP3/NOD2/LGALS9/IRF7/ISG15/HLA-F/HLA-B/MMP12/CCL5	14	14	283	230	19454	0.0608696
WP_HEPATITIS_C_AND_HEPATOCELLULAR_CARCINOMA	WP_HEPATITIS_C_AND_HEPATOCELLULAR_CARCINOMA	WP_HEPATITIS_C_AND_HEPATOCELLULAR_CARCINOMA	7/283	50/19454	7.48797e-06	0.000174804	0.000140586	E2F2/BIRC3/BIRC5/COL4A2/IL6/CXCL8/RRM2	7	7	283	50	19454	0.14
REACTOME_MITOTIC_G2_G2_M_PHASES	REACTOME_MITOTIC_G2_G2_M_PHASES	REACTOME_MITOTIC_G2_G2_M_PHASES	13/283	200/19454	7.77932e-06	0.000180585	0.000145235	GTSE1/MYBL2/E2F1/NEK2/PKMYT1/CCNB1/BORA/TUBB2B/CCNA2/CDC25C/PLK1/CDK1/PSMB10	13	13	283	200	19454	0.065
GOBP_RESPONSE_TO_INTERFERON_ALPHA	GOBP_RESPONSE_TO_INTERFERON_ALPHA	GOBP_RESPONSE_TO_INTERFERON_ALPHA	5/283	20/19454	8.15139e-06	0.000188165	0.000151332	IFIT3/IFIT2/BST2/MX2/IFITM1	5	5	283	20	19454	0.25
GOBP_PROTEIN_LOCALIZATION_TO_CHROMOSOME	GOBP_PROTEIN_LOCALIZATION_TO_CHROMOSOME	GOBP_PROTEIN_LOCALIZATION_TO_CHROMOSOME	9/283	93/19454	8.49688e-06	0.000193973	0.000156003	NDC80/TTK/CENPA/CDCA5/PLK1/CDT1/CDK1/ESCO2/AURKB	9	9	283	93	19454	0.0967742
REACTOME_INTERFERON_GAMMA_SIGNALING	REACTOME_INTERFERON_GAMMA_SIGNALING	REACTOME_INTERFERON_GAMMA_SIGNALING	9/283	93/19454	8.49688e-06	0.000193973	0.000156003	OAS1/OAS3/OAS2/OASL/GBP4/VCAM1/IRF7/HLA-F/HLA-B	9	9	283	93	19454	0.0967742
GOBP_REGULATION_OF_MEIOTIC_CELL_CYCLE	GOBP_REGULATION_OF_MEIOTIC_CELL_CYCLE	GOBP_REGULATION_OF_MEIOTIC_CELL_CYCLE	7/283	51/19454	8.57222e-06	0.000194618	0.000156521	TRIP13/RAD51AP1/TTK/CDC20/LIF/FBXO43/CDC25C	7	7	283	51	19454	0.137255
WP_NONGENOMIC_ACTIONS_OF_125_DIHYDROXYVITAMIN_D3	WP_NONGENOMIC_ACTIONS_OF_125_DIHYDROXYVITAMIN_D3	WP_NONGENOMIC_ACTIONS_OF_125_DIHYDROXYVITAMIN_D3	8/283	71/19454	8.74147e-06	0.000197376	0.000158739	CCL2/OAS2/RSAD2/IL6/IFI44L/NOD2/CXCL8/ISG15	8	8	283	71	19454	0.112676
GOBP_LYMPHOCYTE_MIGRATION	GOBP_LYMPHOCYTE_MIGRATION	GOBP_LYMPHOCYTE_MIGRATION	10/283	118/19454	8.86018e-06	0.000198969	0.000160021	CX3CL1/CD200/CCL7/CCL2/CCL8/CH25H/CXCL10/CXCL11/CCL11/CCL5	10	10	283	118	19454	0.0847458
WP_SPINAL_CORD_INJURY	WP_SPINAL_CORD_INJURY	WP_SPINAL_CORD_INJURY	10/283	119/19454	9.55055e-06	0.000213313	0.000171557	CXCL2/E2F1/CCL2/IL6/CXCL1/CXCL10/CXCL8/CDK1/COL4A1/MMP12	10	10	283	119	19454	0.0840336
GOBP_CHROMOSOME_ORGANIZATION_INVOLVED_IN_MEIOTIC_CELL_CYCLE	GOBP_CHROMOSOME_ORGANIZATION_INVOLVED_IN_MEIOTIC_CELL_CYCLE	GOBP_CHROMOSOME_ORGANIZATION_INVOLVED_IN_MEIOTIC_CELL_CYCLE	8/283	72/19454	9.71151e-06	0.000215742	0.00017351	TRIP13/NCAPH/SGO1/P3H4/FANCD2/BUB1B/BUB1/CCNE2	8	8	283	72	19454	0.111111
REACTOME_DNA_REPLICATION_PRE_INITIATION	REACTOME_DNA_REPLICATION_PRE_INITIATION	REACTOME_DNA_REPLICATION_PRE_INITIATION	11/283	146/19454	9.80133e-06	0.000216573	0.000174178	E2F2/POLA2/MCM10/MCM2/ORC1/CDC45/CDC6/MCM5/E2F1/CDT1/PSMB10	11	11	283	146	19454	0.0753425
GOBP_NEGATIVE_REGULATION_OF_INNATE_IMMUNE_RESPONSE	GOBP_NEGATIVE_REGULATION_OF_INNATE_IMMUNE_RESPONSE	GOBP_NEGATIVE_REGULATION_OF_INNATE_IMMUNE_RESPONSE	8/283	73/19454	1.07708e-05	0.000236728	0.000190388	OAS1/OAS3/TNFAIP3/LGALS9/ISG15/HLA-F/HLA-B/MMP12	8	8	283	73	19454	0.109589
GOMF_SINGLE_STRANDED_DNA_BINDING	GOMF_SINGLE_STRANDED_DNA_BINDING	GOMF_SINGLE_STRANDED_DNA_BINDING	10/283	121/19454	1.10716e-05	0.000242053	0.000194671	MCM10/MCM2/RAD54L/CDC45/MCM5/NEIL3/RAD51AP1/HROB/RECQL4/BLM	10	10	283	121	19454	0.0826446
GOMF_DNA_HELICASE_ACTIVITY	GOMF_DNA_HELICASE_ACTIVITY	GOMF_DNA_HELICASE_ACTIVITY	8/283	74/19454	1.19257e-05	0.000259353	0.000208585	POLQ/MCM2/RAD54L/MCM5/CHTF18/RECQL4/ERCC6L/BLM	8	8	283	74	19454	0.108108
GOMF_DNA_SECONDARY_STRUCTURE_BINDING	GOMF_DNA_SECONDARY_STRUCTURE_BINDING	GOMF_DNA_SECONDARY_STRUCTURE_BINDING	6/283	36/19454	1.21295e-05	0.000262404	0.000211038	CLSPN/NEIL3/RAD51AP1/RECQL4/XRCC2/BLM	6	6	283	36	19454	0.166667
REACTOME_CDC6_ASSOCIATION_WITH_THE_ORC_ORIGIN_COMPLEX	REACTOME_CDC6_ASSOCIATION_WITH_THE_ORC_ORIGIN_COMPLEX	REACTOME_CDC6_ASSOCIATION_WITH_THE_ORC_ORIGIN_COMPLEX	4/283	11/19454	1.33497e-05	0.000285808	0.000229861	E2F2/ORC1/CDC6/E2F1	4	4	283	11	19454	0.363636
REACTOME_CONDENSATION_OF_PROMETAPHASE_CHROMOSOMES	REACTOME_CONDENSATION_OF_PROMETAPHASE_CHROMOSOMES	REACTOME_CONDENSATION_OF_PROMETAPHASE_CHROMOSOMES	4/283	11/19454	1.33497e-05	0.000285808	0.000229861	NCAPG/NCAPH/CCNB1/CDK1	4	4	283	11	19454	0.363636
REACTOME_E2F_MEDIATED_REGULATION_OF_DNA_REPLICATION	REACTOME_E2F_MEDIATED_REGULATION_OF_DNA_REPLICATION	REACTOME_E2F_MEDIATED_REGULATION_OF_DNA_REPLICATION	5/283	22/19454	1.35191e-05	0.000287942	0.000231577	POLA2/ORC1/E2F1/CCNB1/CDK1	5	5	283	22	19454	0.227273
PID_FRA_PATHWAY	PID_FRA_PATHWAY	PID_FRA_PATHWAY	6/283	37/19454	1.43016e-05	0.000301501	0.000242482	CCL2/LIF/IL6/CCNA2/CXCL8/FOSL1	6	6	283	37	19454	0.162162
WP_TYPE_II_INTERFERON_SIGNALING_IFNG	WP_TYPE_II_INTERFERON_SIGNALING_IFNG	WP_TYPE_II_INTERFERON_SIGNALING_IFNG	6/283	37/19454	1.43016e-05	0.000301501	0.000242482	OAS1/IFIT2/IFI6/CXCL10/ISG15/HLA-B	6	6	283	37	19454	0.162162
GOBP_TOLL_LIKE_RECEPTOR_SIGNALING_PATHWAY	GOBP_TOLL_LIKE_RECEPTOR_SIGNALING_PATHWAY	GOBP_TOLL_LIKE_RECEPTOR_SIGNALING_PATHWAY	10/283	126/19454	1.58184e-05	0.000331784	0.000266837	BIRC3/CYBA/IFI35/OAS1/TNFAIP3/RSAD2/CTSS/NOD2/LGALS9/IRF7	10	10	283	126	19454	0.0793651
GOBP_NEGATIVE_REGULATION_OF_IMMUNE_SYSTEM_PROCESS	GOBP_NEGATIVE_REGULATION_OF_IMMUNE_SYSTEM_PROCESS	GOBP_NEGATIVE_REGULATION_OF_IMMUNE_SYSTEM_PROCESS	19/283	425/19454	1.62426e-05	0.000338962	0.00027261	CX3CL1/FSTL3/OAS1/LAG3/CD200/IL4I1/CCL2/OAS3/TNFAIP3/GPR68/BST2/IDO1/NOD2/IL7R/LGALS9/ISG15/HLA-F/HLA-B/MMP12	19	19	283	425	19454	0.0447059
GOBP_DOUBLE_STRAND_BREAK_REPAIR_VIA_BREAK_INDUCED_REPLICATION	GOBP_DOUBLE_STRAND_BREAK_REPAIR_VIA_BREAK_INDUCED_REPLICATION	GOBP_DOUBLE_STRAND_BREAK_REPAIR_VIA_BREAK_INDUCED_REPLICATION	4/283	12/19454	1.97954e-05	0.000408974	0.000328917	MCM2/CDC45/MCM5/GINS2	4	4	283	12	19454	0.333333
REACTOME_UNWINDING_OF_DNA	REACTOME_UNWINDING_OF_DNA	REACTOME_UNWINDING_OF_DNA	4/283	12/19454	1.97954e-05	0.000408974	0.000328917	MCM2/CDC45/MCM5/GINS2	4	4	283	12	19454	0.333333
GOBP_MEIOTIC_CHROMOSOME_SEPARATION	GOBP_MEIOTIC_CHROMOSOME_SEPARATION	GOBP_MEIOTIC_CHROMOSOME_SEPARATION	5/283	25/19454	2.63175e-05	0.00053888	0.000433394	TTK/NCAPH/TOP2A/ESPL1/EME1	5	5	283	25	19454	0.2
GOMF_EXTRACELLULAR_MATRIX_STRUCTURAL_CONSTITUENT_CONFERRING_TENSILE_STRENGTH	GOMF_EXTRACELLULAR_MATRIX_STRUCTURAL_CONSTITUENT_CONFERRING_TENSILE_STRENGTH	GOMF_EXTRACELLULAR_MATRIX_STRUCTURAL_CONSTITUENT_CONFERRING_TENSILE_STRENGTH	6/283	41/19454	2.63441e-05	0.00053888	0.000433394	COL1A1/COL7A1/COL10A1/COL5A1/COL4A2/COL4A1	6	6	283	41	19454	0.146341
GOBP_REGULATION_OF_PATTERN_RECOGNITION_RECEPTOR_SIGNALING_PATHWAY	GOBP_REGULATION_OF_PATTERN_RECOGNITION_RECEPTOR_SIGNALING_PATHWAY	GOBP_REGULATION_OF_PATTERN_RECOGNITION_RECEPTOR_SIGNALING_PATHWAY	9/283	107/19454	2.65327e-05	0.000540065	0.000434347	BIRC3/CYBA/IFI35/SLC15A3/TNFAIP3/RSAD2/OASL/NOD2/IRF7	9	9	283	107	19454	0.0841121
GOBP_POSITIVE_REGULATION_OF_RESPONSE_TO_EXTERNAL_STIMULUS	GOBP_POSITIVE_REGULATION_OF_RESPONSE_TO_EXTERNAL_STIMULUS	GOBP_POSITIVE_REGULATION_OF_RESPONSE_TO_EXTERNAL_STIMULUS	19/283	441/19454	2.70201e-05	0.000547289	0.000440157	CX3CL1/CYBA/IFI35/LAG3/SERPINE1/CCL7/C3/IDO1/OASL/IL6/NOD2/LGALS9/CXCL10/CXCL8/NLRP10/IRF7/HLA-F/MMP12/CCL5	19	19	283	441	19454	0.0430839
GOBP_REGULATION_OF_ATTACHMENT_OF_SPINDLE_MICROTUBULES_TO_KINETOCHORE	GOBP_REGULATION_OF_ATTACHMENT_OF_SPINDLE_MICROTUBULES_TO_KINETOCHORE	GOBP_REGULATION_OF_ATTACHMENT_OF_SPINDLE_MICROTUBULES_TO_KINETOCHORE	4/283	13/19454	2.82665e-05	0.000569742	0.000458214	SPAG5/NEK2/CCNB1/AURKB	4	4	283	13	19454	0.307692
GOBP_CYTOPLASMIC_PATTERN_RECOGNITION_RECEPTOR_SIGNALING_PATHWAY	GOBP_CYTOPLASMIC_PATTERN_RECOGNITION_RECEPTOR_SIGNALING_PATHWAY	GOBP_CYTOPLASMIC_PATTERN_RECOGNITION_RECEPTOR_SIGNALING_PATHWAY	7/283	61/19454	2.85367e-05	0.000572395	0.000460349	BIRC3/SLC15A3/OAS3/TNFAIP3/OASL/NOD2/IRF7	7	7	283	61	19454	0.114754
REACTOME_APC_CDC20_MEDIATED_DEGRADATION_OF_NEK2A	REACTOME_APC_CDC20_MEDIATED_DEGRADATION_OF_NEK2A	REACTOME_APC_CDC20_MEDIATED_DEGRADATION_OF_NEK2A	5/283	26/19454	3.21978e-05	0.000642712	0.0005169	CDC20/NEK2/BUB1B/MAD2L1/UBE2C	5	5	283	26	19454	0.192308
WP_BURN_WOUND_HEALING	WP_BURN_WOUND_HEALING	WP_BURN_WOUND_HEALING	9/283	110/19454	3.30827e-05	0.000655877	0.000527488	ELN/CCL2/COL1A1/TNFAIP3/IL6/MMP3/CXCL1/NOD2/CXCL8	9	9	283	110	19454	0.0818182
REACTOME_INTEGRIN_CELL_SURFACE_INTERACTIONS	REACTOME_INTEGRIN_CELL_SURFACE_INTERACTIONS	REACTOME_INTEGRIN_CELL_SURFACE_INTERACTIONS	8/283	85/19454	3.31748e-05	0.000655877	0.000527488	COMP/COL1A1/COL7A1/COL10A1/COL5A1/COL4A2/VCAM1/COL4A1	8	8	283	85	19454	0.0941176
GOBP_NEGATIVE_REGULATION_OF_REPRODUCTIVE_PROCESS	GOBP_NEGATIVE_REGULATION_OF_REPRODUCTIVE_PROCESS	GOBP_NEGATIVE_REGULATION_OF_REPRODUCTIVE_PROCESS	7/283	63/19454	3.53045e-05	0.000694658	0.000558678	IGF1/TRIP13/TTK/LIF/SULF1/FBXO43/PTGDR2	7	7	283	63	19454	0.111111
GOBP_RESPONSE_TO_INTERFERON_GAMMA	GOBP_RESPONSE_TO_INTERFERON_GAMMA	GOBP_RESPONSE_TO_INTERFERON_GAMMA	10/283	139/19454	3.7067e-05	0.00072588	0.000583788	CX3CL1/CCL7/CCL2/CCL8/BST2/GBP4/LGALS9/CCL11/IFITM1/CCL5	10	10	283	139	19454	0.0719424
HALLMARK_COMPLEMENT	HALLMARK_COMPLEMENT	HALLMARK_COMPLEMENT	12/283	200/19454	3.84222e-05	0.00074887	0.000602278	ACTN2/SERPINE1/TNFAIP3/C3/COL4A2/IL6/CDA/CTSS/CXCL1/IRF7/MMP12/CCL5	12	12	283	200	19454	0.06
GOBP_POSITIVE_REGULATION_OF_CHROMOSOME_SEGREGATION	GOBP_POSITIVE_REGULATION_OF_CHROMOSOME_SEGREGATION	GOBP_POSITIVE_REGULATION_OF_CHROMOSOME_SEGREGATION	4/283	14/19454	3.91207e-05	0.00075397	0.00060638	CDC6/CCNB1/CDT1/AURKB	4	4	283	14	19454	0.285714
HALLMARK_IL6_JAK_STAT3_SIGNALING	HALLMARK_IL6_JAK_STAT3_SIGNALING	HALLMARK_IL6_JAK_STAT3_SIGNALING	8/283	87/19454	3.92849e-05	0.00075397	0.00060638	CCL7/IL6/INHBE/CXCL3/CXCL1/CSF2/CXCL10/CXCL11	8	8	283	87	19454	0.091954
GOBP_RESPONSE_TO_INTERLEUKIN_1	GOBP_RESPONSE_TO_INTERLEUKIN_1	GOBP_RESPONSE_TO_INTERLEUKIN_1	10/283	140/19454	3.94137e-05	0.00075397	0.00060638	CX3CL1/CYBA/CCL7/CCL2/CCL8/IL6/LGALS9/CXCL8/CCL11/CCL5	10	10	283	140	19454	0.0714286
REACTOME_DEGRADATION_OF_THE_EXTRACELLULAR_MATRIX	REACTOME_DEGRADATION_OF_THE_EXTRACELLULAR_MATRIX	REACTOME_DEGRADATION_OF_THE_EXTRACELLULAR_MATRIX	10/283	140/19454	3.94137e-05	0.00075397	0.00060638	ELN/COL1A1/COL7A1/COL10A1/COL5A1/COL4A2/MMP3/CTSS/COL4A1/MMP12	10	10	283	140	19454	0.0714286
REACTOME_COLLAGEN_CHAIN_TRIMERIZATION	REACTOME_COLLAGEN_CHAIN_TRIMERIZATION	REACTOME_COLLAGEN_CHAIN_TRIMERIZATION	6/283	44/19454	3.98742e-05	0.000759263	0.000610637	COL1A1/COL7A1/COL10A1/COL5A1/COL4A2/COL4A1	6	6	283	44	19454	0.136364
GOBP_NEGATIVE_REGULATION_OF_RESPONSE_TO_BIOTIC_STIMULUS	GOBP_NEGATIVE_REGULATION_OF_RESPONSE_TO_BIOTIC_STIMULUS	GOBP_NEGATIVE_REGULATION_OF_RESPONSE_TO_BIOTIC_STIMULUS	9/283	113/19454	4.09533e-05	0.000776234	0.000624286	OAS1/IL4I1/OAS3/TNFAIP3/LGALS9/ISG15/HLA-F/HLA-B/MMP12	9	9	283	113	19454	0.079646
REACTOME_COLLAGEN_FORMATION	REACTOME_COLLAGEN_FORMATION	REACTOME_COLLAGEN_FORMATION	8/283	90/19454	5.01927e-05	0.000947014	0.000761636	COL1A1/COL7A1/COL10A1/COL5A1/COL4A2/MMP3/CTSS/COL4A1	8	8	283	90	19454	0.0888889
GOMF_CCR_CHEMOKINE_RECEPTOR_BINDING	GOMF_CCR_CHEMOKINE_RECEPTOR_BINDING	GOMF_CCR_CHEMOKINE_RECEPTOR_BINDING	6/283	46/19454	5.1637e-05	0.000961332	0.000773151	CX3CL1/CCL7/CCL2/CCL8/CCL11/CCL5	6	6	283	46	19454	0.130435
PID_SYNDECAN_1_PATHWAY	PID_SYNDECAN_1_PATHWAY	PID_SYNDECAN_1_PATHWAY	6/283	46/19454	5.1637e-05	0.000961332	0.000773151	COL1A1/COL7A1/COL10A1/COL5A1/COL4A1/CCL5	6	6	283	46	19454	0.130435
GOBP_ATTACHMENT_OF_MITOTIC_SPINDLE_MICROTUBULES_TO_KINETOCHORE	GOBP_ATTACHMENT_OF_MITOTIC_SPINDLE_MICROTUBULES_TO_KINETOCHORE	GOBP_ATTACHMENT_OF_MITOTIC_SPINDLE_MICROTUBULES_TO_KINETOCHORE	4/283	15/19454	5.2737e-05	0.000961332	0.000773151	NDC80/KIF2C/CDT1/AURKB	4	4	283	15	19454	0.266667
GOBP_POSITIVE_REGULATION_OF_MONOCYTE_CHEMOTACTIC_PROTEIN_1_PRODUCTION	GOBP_POSITIVE_REGULATION_OF_MONOCYTE_CHEMOTACTIC_PROTEIN_1_PRODUCTION	GOBP_POSITIVE_REGULATION_OF_MONOCYTE_CHEMOTACTIC_PROTEIN_1_PRODUCTION	4/283	15/19454	5.2737e-05	0.000961332	0.000773151	OAS1/OAS3/NOD2/LGALS9	4	4	283	15	19454	0.266667
GOMF_3_5_DNA_HELICASE_ACTIVITY	GOMF_3_5_DNA_HELICASE_ACTIVITY	GOMF_3_5_DNA_HELICASE_ACTIVITY	4/283	15/19454	5.2737e-05	0.000961332	0.000773151	MCM2/MCM5/RECQL4/BLM	4	4	283	15	19454	0.266667
REACTOME_ANCHORING_FIBRIL_FORMATION	REACTOME_ANCHORING_FIBRIL_FORMATION	REACTOME_ANCHORING_FIBRIL_FORMATION	4/283	15/19454	5.2737e-05	0.000961332	0.000773151	COL1A1/COL7A1/COL4A2/COL4A1	4	4	283	15	19454	0.266667
WP_COVID19_ADVERSE_OUTCOME_PATHWAY	WP_COVID19_ADVERSE_OUTCOME_PATHWAY	WP_COVID19_ADVERSE_OUTCOME_PATHWAY	4/283	15/19454	5.2737e-05	0.000961332	0.000773151	CCL2/IL6/CXCL10/CXCL8	4	4	283	15	19454	0.266667
GOBP_NEGATIVE_REGULATION_OF_LEUKOCYTE_MEDIATED_IMMUNITY	GOBP_NEGATIVE_REGULATION_OF_LEUKOCYTE_MEDIATED_IMMUNITY	GOBP_NEGATIVE_REGULATION_OF_LEUKOCYTE_MEDIATED_IMMUNITY	7/283	67/19454	5.28128e-05	0.000961332	0.000773151	IL4I1/BST2/NOD2/IL7R/LGALS9/HLA-F/HLA-B	7	7	283	67	19454	0.104478
GOBP_HUMORAL_IMMUNE_RESPONSE	GOBP_HUMORAL_IMMUNE_RESPONSE	GOBP_HUMORAL_IMMUNE_RESPONSE	15/283	312/19454	5.65468e-05	0.00102479	0.000824184	POU2F2/CXCL2/CCL2/CXCL6/C3/IL6/CXCL3/CXCL5/CXCL1/NOD2/CXCL10/CXCL11/CXCL8/EXO1/PSMB10	15	15	283	312	19454	0.0480769
GOBP_POSITIVE_REGULATION_OF_TYROSINE_PHOSPHORYLATION_OF_STAT_PROTEIN	GOBP_POSITIVE_REGULATION_OF_TYROSINE_PHOSPHORYLATION_OF_STAT_PROTEIN	GOBP_POSITIVE_REGULATION_OF_TYROSINE_PHOSPHORYLATION_OF_STAT_PROTEIN	7/283	68/19454	5.81496e-05	0.00104923	0.000843844	CRLF1/IGF1/TNFSF18/LIF/IL6/CSF2/CCL5	7	7	283	68	19454	0.102941
GOBP_EXTERNAL_ENCAPSULATING_STRUCTURE_ORGANIZATION	GOBP_EXTERNAL_ENCAPSULATING_STRUCTURE_ORGANIZATION	GOBP_EXTERNAL_ENCAPSULATING_STRUCTURE_ORGANIZATION	15/283	313/19454	5.86295e-05	0.00105329	0.000847109	ELN/TGM1/COMP/COL1A1/COL10A1/COL5A1/POSTN/COL4A2/IL6/SULF1/P3H4/MMP3/CTSS/COL4A1/MMP12	15	15	283	313	19454	0.0479233
REACTOME_G_ALPHA_I_SIGNALLING_EVENTS	REACTOME_G_ALPHA_I_SIGNALLING_EVENTS	REACTOME_G_ALPHA_I_SIGNALLING_EVENTS	15/283	314/19454	6.07791e-05	0.00108718	0.000874366	CX3CL1/CXCL2/BDKRB1/CXCL6/C3/CXCL3/CXCL5/CXCL1/CXCL10/CXCL11/CXCL8/PTGDR2/NPW/CCR10/CCL5	15	15	283	314	19454	0.0477707
WP_MIRNA_REGULATION_OF_DNA_DAMAGE_RESPONSE	WP_MIRNA_REGULATION_OF_DNA_DAMAGE_RESPONSE	WP_MIRNA_REGULATION_OF_DNA_DAMAGE_RESPONSE	8/283	93/19454	6.35143e-05	0.00113121	0.000909776	E2F1/GADD45G/CCNB1/PMAIP1/FANCD2/CDC25C/CDK1/CCNE2	8	8	283	93	19454	0.0860215
GOBP_NEGATIVE_REGULATION_OF_IMMUNE_RESPONSE	GOBP_NEGATIVE_REGULATION_OF_IMMUNE_RESPONSE	GOBP_NEGATIVE_REGULATION_OF_IMMUNE_RESPONSE	11/283	179/19454	6.50108e-05	0.0011529	0.000927216	OAS1/IL4I1/OAS3/TNFAIP3/NOD2/IL7R/LGALS9/ISG15/HLA-F/HLA-B/MMP12	11	11	283	179	19454	0.0614525
GOBP_NEGATIVE_REGULATION_OF_MEIOTIC_CELL_CYCLE	GOBP_NEGATIVE_REGULATION_OF_MEIOTIC_CELL_CYCLE	GOBP_NEGATIVE_REGULATION_OF_MEIOTIC_CELL_CYCLE	4/283	16/19454	6.95131e-05	0.00122225	0.000982991	TRIP13/TTK/LIF/FBXO43	4	4	283	16	19454	0.25
REACTOME_TRANSCRIPTION_OF_E2F_TARGETS_UNDER_NEGATIVE_CONTROL_BY_P107_RBL1_AND_P130_RBL2_IN_COMPLEX_WITH_HDAC1	REACTOME_TRANSCRIPTION_OF_E2F_TARGETS_UNDER_NEGATIVE_CONTROL_BY_P107_RBL1_AND_P130_RBL2_IN_COMPLEX_WITH_HDAC1	REACTOME_TRANSCRIPTION_OF_E2F_TARGETS_UNDER_NEGATIVE_CONTROL_BY_P107_RBL1_AND_P130_RBL2_IN_COMPLEX_WITH_HDAC1	4/283	16/19454	6.95131e-05	0.00122225	0.000982991	MYBL2/E2F1/CCNA2/CDK1	4	4	283	16	19454	0.25
GOBP_CHROMOSOME_CONDENSATION	GOBP_CHROMOSOME_CONDENSATION	GOBP_CHROMOSOME_CONDENSATION	6/283	49/19454	7.43258e-05	0.00129584	0.00104218	NCAPG/NCAPH/TOP2A/CDCA5/PLK1/CDK1	6	6	283	49	19454	0.122449
REACTOME_TP53_REGULATES_TRANSCRIPTION_OF_CELL_CYCLE_GENES	REACTOME_TP53_REGULATES_TRANSCRIPTION_OF_CELL_CYCLE_GENES	REACTOME_TP53_REGULATES_TRANSCRIPTION_OF_CELL_CYCLE_GENES	6/283	49/19454	7.43258e-05	0.00129584	0.00104218	E2F1/CCNB1/CCNA2/CDC25C/CDK1/CCNE2	6	6	283	49	19454	0.122449
REACTOME_ORC1_REMOVAL_FROM_CHROMATIN	REACTOME_ORC1_REMOVAL_FROM_CHROMATIN	REACTOME_ORC1_REMOVAL_FROM_CHROMATIN	7/283	71/19454	7.68653e-05	0.00133449	0.00107326	MCM2/ORC1/CDC6/MCM5/CCNA2/CDT1/PSMB10	7	7	283	71	19454	0.0985915
PID_AURORA_A_PATHWAY	PID_AURORA_A_PATHWAY	PID_AURORA_A_PATHWAY	5/283	31/19454	7.83646e-05	0.00135482	0.00108962	TACC3/BIRC5/CENPA/DLGAP5/AURKB	5	5	283	31	19454	0.16129
GOBP_ANTIMICROBIAL_HUMORAL_RESPONSE	GOBP_ANTIMICROBIAL_HUMORAL_RESPONSE	GOBP_ANTIMICROBIAL_HUMORAL_RESPONSE	9/283	123/19454	7.95649e-05	0.00136984	0.00110169	CXCL2/CXCL6/CXCL3/CXCL5/CXCL1/NOD2/CXCL10/CXCL11/CXCL8	9	9	283	123	19454	0.0731707
GOBP_NEGATIVE_REGULATION_OF_LEUKOCYTE_APOPTOTIC_PROCESS	GOBP_NEGATIVE_REGULATION_OF_LEUKOCYTE_APOPTOTIC_PROCESS	GOBP_NEGATIVE_REGULATION_OF_LEUKOCYTE_APOPTOTIC_PROCESS	6/283	50/19454	8.34401e-05	0.0014306	0.00115056	IDO1/NOD2/IL7R/AURKB/IRF7/CCL5	6	6	283	50	19454	0.12
GOBP_REGULATION_OF_LEUKOCYTE_CHEMOTAXIS	GOBP_REGULATION_OF_LEUKOCYTE_CHEMOTAXIS	GOBP_REGULATION_OF_LEUKOCYTE_CHEMOTAXIS	9/283	124/19454	8.47161e-05	0.00144648	0.00116333	SERPINE1/CCL7/CCL2/IL6/NOD2/LGALS9/CXCL10/CXCL8/CCL5	9	9	283	124	19454	0.0725806
GOBP_POSITIVE_REGULATION_OF_DEFENSE_RESPONSE	GOBP_POSITIVE_REGULATION_OF_DEFENSE_RESPONSE	GOBP_POSITIVE_REGULATION_OF_DEFENSE_RESPONSE	14/283	288/19454	8.87377e-05	0.00149124	0.00119933	CX3CL1/CYBA/IFI35/LAG3/SERPINE1/C3/IDO1/IL6/NOD2/NLRP10/IRF7/HLA-F/MMP12/CCL5	14	14	283	288	19454	0.0486111
BIOCARTA_LAIR_PATHWAY	BIOCARTA_LAIR_PATHWAY	BIOCARTA_LAIR_PATHWAY	4/283	17/19454	8.98642e-05	0.00149124	0.00119933	C3/IL6/VCAM1/CXCL8	4	4	283	17	19454	0.235294
GOBP_ANTIVIRAL_INNATE_IMMUNE_RESPONSE	GOBP_ANTIVIRAL_INNATE_IMMUNE_RESPONSE	GOBP_ANTIVIRAL_INNATE_IMMUNE_RESPONSE	4/283	17/19454	8.98642e-05	0.00149124	0.00119933	OAS1/MX1/CXCL10/IFIT1	4	4	283	17	19454	0.235294
GOBP_CHRONIC_INFLAMMATORY_RESPONSE	GOBP_CHRONIC_INFLAMMATORY_RESPONSE	GOBP_CHRONIC_INFLAMMATORY_RESPONSE	4/283	17/19454	8.98642e-05	0.00149124	0.00119933	TNFAIP3/IDO1/VCAM1/CCL5	4	4	283	17	19454	0.235294
GOBP_POSITIVE_REGULATION_OF_TYPE_2_IMMUNE_RESPONSE	GOBP_POSITIVE_REGULATION_OF_TYPE_2_IMMUNE_RESPONSE	GOBP_POSITIVE_REGULATION_OF_TYPE_2_IMMUNE_RESPONSE	4/283	17/19454	8.98642e-05	0.00149124	0.00119933	IDO1/RSAD2/IL6/NOD2	4	4	283	17	19454	0.235294
GOBP_REGULATION_OF_MITOTIC_CELL_CYCLE_SPINDLE_ASSEMBLY_CHECKPOINT	GOBP_REGULATION_OF_MITOTIC_CELL_CYCLE_SPINDLE_ASSEMBLY_CHECKPOINT	GOBP_REGULATION_OF_MITOTIC_CELL_CYCLE_SPINDLE_ASSEMBLY_CHECKPOINT	4/283	17/19454	8.98642e-05	0.00149124	0.00119933	NDC80/CCNB1/MAD2L1/CDT1	4	4	283	17	19454	0.235294
WP_CELLS_AND_MOLECULES_INVOLVED_IN_LOCAL_ACUTE_INFLAMMATORY_RESPONSE	WP_CELLS_AND_MOLECULES_INVOLVED_IN_LOCAL_ACUTE_INFLAMMATORY_RESPONSE	WP_CELLS_AND_MOLECULES_INVOLVED_IN_LOCAL_ACUTE_INFLAMMATORY_RESPONSE	4/283	17/19454	8.98642e-05	0.00149124	0.00119933	C3/IL6/VCAM1/CXCL8	4	4	283	17	19454	0.235294
GOBP_REGULATION_OF_MEIOTIC_NUCLEAR_DIVISION	GOBP_REGULATION_OF_MEIOTIC_NUCLEAR_DIVISION	GOBP_REGULATION_OF_MEIOTIC_NUCLEAR_DIVISION	5/283	32/19454	9.17793e-05	0.00151088	0.00121513	TRIP13/RAD51AP1/CDC20/LIF/FBXO43	5	5	283	32	19454	0.15625
REACTOME_DNA_STRAND_ELONGATION	REACTOME_DNA_STRAND_ELONGATION	REACTOME_DNA_STRAND_ELONGATION	5/283	32/19454	9.17793e-05	0.00151088	0.00121513	POLA2/MCM2/CDC45/MCM5/GINS2	5	5	283	32	19454	0.15625
GOBP_REGULATION_OF_ADAPTIVE_IMMUNE_RESPONSE	GOBP_REGULATION_OF_ADAPTIVE_IMMUNE_RESPONSE	GOBP_REGULATION_OF_ADAPTIVE_IMMUNE_RESPONSE	11/283	188/19454	0.000100939	0.00165509	0.0013311	IL4I1/TNFAIP3/C3/RSAD2/IL6/NOD2/IL7R/NLRP10/IRF7/HLA-F/HLA-B	11	11	283	188	19454	0.0585106
GOMF_CATALYTIC_ACTIVITY_ACTING_ON_DNA	GOMF_CATALYTIC_ACTIVITY_ACTING_ON_DNA	GOMF_CATALYTIC_ACTIVITY_ACTING_ON_DNA	12/283	222/19454	0.000104859	0.00171255	0.00137732	POLQ/MCM2/RAD54L/MCM5/NEIL3/CHTF18/TOP2A/RECQL4/EXO1/ERCC6L/XRCC2/BLM	12	12	283	222	19454	0.0540541
GOBP_ESTABLISHMENT_OF_ORGANELLE_LOCALIZATION	GOBP_ESTABLISHMENT_OF_ORGANELLE_LOCALIZATION	GOBP_ESTABLISHMENT_OF_ORGANELLE_LOCALIZATION	17/283	408/19454	0.000107656	0.00175133	0.0014085	SPAG5/NDC80/CENPA/KIF14/DLGAP5/CCNB1/CDCA8/ESPL1/CEP55/KIF2C/CDCA5/MAD2L1/PLK1/CDT1/LGALS9/AURKB/KIFC1	17	17	283	408	19454	0.0416667
GOBP_LEUKOCYTE_PROLIFERATION	GOBP_LEUKOCYTE_PROLIFERATION	GOBP_LEUKOCYTE_PROLIFERATION	15/283	331/19454	0.000109499	0.00177431	0.00142699	CX3CL1/IGF1/IL4I1/CCL8/TNFAIP3/TNFSF18/BST2/IDO1/IL6/VCAM1/CSF2/IL7R/LGALS9/PSMB10/CCL5	15	15	283	331	19454	0.0453172
GOBP_COLLAGEN_METABOLIC_PROCESS	GOBP_COLLAGEN_METABOLIC_PROCESS	GOBP_COLLAGEN_METABOLIC_PROCESS	8/283	101/19454	0.000114041	0.00183643	0.00147695	COL1A1/COL5A1/IL6/P3H4/RCN3/MMP3/CTSS/MMP12	8	8	283	101	19454	0.0792079
GOBP_TOLL_LIKE_RECEPTOR_2_SIGNALING_PATHWAY	GOBP_TOLL_LIKE_RECEPTOR_2_SIGNALING_PATHWAY	GOBP_TOLL_LIKE_RECEPTOR_2_SIGNALING_PATHWAY	4/283	18/19454	0.000114222	0.00183643	0.00147695	CYBA/TNFAIP3/NOD2/LGALS9	4	4	283	18	19454	0.222222
REACTOME_DISEASES_OF_DNA_REPAIR	REACTOME_DISEASES_OF_DNA_REPAIR	REACTOME_DISEASES_OF_DNA_REPAIR	5/283	34/19454	0.000123841	0.00197571	0.00158896	NEIL3/RAD51AP1/EXO1/XRCC2/BLM	5	5	283	34	19454	0.147059
REACTOME_RESOLUTION_OF_D_LOOP_STRUCTURES	REACTOME_RESOLUTION_OF_D_LOOP_STRUCTURES	REACTOME_RESOLUTION_OF_D_LOOP_STRUCTURES	5/283	34/19454	0.000123841	0.00197571	0.00158896	RAD51AP1/EME1/EXO1/XRCC2/BLM	5	5	283	34	19454	0.147059
GOMF_TUBULIN_BINDING	GOMF_TUBULIN_BINDING	GOMF_TUBULIN_BINDING	16/283	374/19454	0.000126698	0.00201352	0.00161937	GTSE1/SPAG5/BIRC5/GLI1/KIF14/DLGAP5/KIF2C/SKA1/MX1/SPC24/PLK1/REEP4/MX2/KIF18B/JAKMIP3/KIFC1	16	16	283	374	19454	0.0427807
GOBP_REGULATION_OF_TOLL_LIKE_RECEPTOR_SIGNALING_PATHWAY	GOBP_REGULATION_OF_TOLL_LIKE_RECEPTOR_SIGNALING_PATHWAY	GOBP_REGULATION_OF_TOLL_LIKE_RECEPTOR_SIGNALING_PATHWAY	7/283	77/19454	0.000129064	0.00203793	0.001639	BIRC3/CYBA/IFI35/TNFAIP3/RSAD2/NOD2/IRF7	7	7	283	77	19454	0.0909091
GOBP_REGULATION_OF_DNA_REPLICATION	GOBP_REGULATION_OF_DNA_REPLICATION	GOBP_REGULATION_OF_DNA_REPLICATION	9/283	131/19454	0.00012922	0.00203793	0.001639	CDC6/GLI1/CHTF18/GINS2/CCNA2/CDT1/CDK1/ESCO2/BLM	9	9	283	131	19454	0.0687023
GOBP_ESTABLISHMENT_OF_MITOTIC_SPINDLE_LOCALIZATION	GOBP_ESTABLISHMENT_OF_MITOTIC_SPINDLE_LOCALIZATION	GOBP_ESTABLISHMENT_OF_MITOTIC_SPINDLE_LOCALIZATION	5/283	35/19454	0.000142775	0.00222516	0.00178958	NDC80/CENPA/ESPL1/MAD2L1/PLK1	5	5	283	35	19454	0.142857
GOBP_MITOTIC_G2_DNA_DAMAGE_CHECKPOINT_SIGNALING	GOBP_MITOTIC_G2_DNA_DAMAGE_CHECKPOINT_SIGNALING	GOBP_MITOTIC_G2_DNA_DAMAGE_CHECKPOINT_SIGNALING	5/283	35/19454	0.000142775	0.00222516	0.00178958	CLSPN/DTL/PLK1/CDK1/BLM	5	5	283	35	19454	0.142857
GOBP_MITOTIC_CHROMOSOME_CONDENSATION	GOBP_MITOTIC_CHROMOSOME_CONDENSATION	GOBP_MITOTIC_CHROMOSOME_CONDENSATION	4/283	19/19454	0.000143031	0.00222516	0.00178958	NCAPG/NCAPH/CDCA5/PLK1	4	4	283	19	19454	0.210526
GOBP_NEGATIVE_REGULATION_OF_LYMPHOCYTE_MEDIATED_IMMUNITY	GOBP_NEGATIVE_REGULATION_OF_LYMPHOCYTE_MEDIATED_IMMUNITY	GOBP_NEGATIVE_REGULATION_OF_LYMPHOCYTE_MEDIATED_IMMUNITY	6/283	55/19454	0.000143246	0.00222516	0.00178958	IL4I1/NOD2/IL7R/LGALS9/HLA-F/HLA-B	6	6	283	55	19454	0.109091
PID_P73PATHWAY	PID_P73PATHWAY	PID_P73PATHWAY	7/283	79/19454	0.00015178	0.00234889	0.00188909	SERPINE1/CCNB1/CCNA2/PLK1/BUB1/CDK1/CCNE2	7	7	283	79	19454	0.0886076
GOBP_REGULATION_OF_BIOLOGICAL_PROCESS_INVOLVED_IN_SYMBIOTIC_INTERACTION	GOBP_REGULATION_OF_BIOLOGICAL_PROCESS_INVOLVED_IN_SYMBIOTIC_INTERACTION	GOBP_REGULATION_OF_BIOLOGICAL_PROCESS_INVOLVED_IN_SYMBIOTIC_INTERACTION	6/283	56/19454	0.000158499	0.00244372	0.00196536	CXCL6/CH25H/LY6E/LGALS9/CXCL8/IFITM1	6	6	283	56	19454	0.107143
GOBP_NEGATIVE_REGULATION_OF_DEFENSE_RESPONSE	GOBP_NEGATIVE_REGULATION_OF_DEFENSE_RESPONSE	GOBP_NEGATIVE_REGULATION_OF_DEFENSE_RESPONSE	13/283	268/19454	0.000161242	0.00247677	0.00199194	CX3CL1/IGF1/CALCRL/OAS1/CD200/OAS3/TNFAIP3/NOD2/LGALS9/ISG15/HLA-F/HLA-B/MMP12	13	13	283	268	19454	0.0485075
GOBP_INTERFERON_BETA_PRODUCTION	GOBP_INTERFERON_BETA_PRODUCTION	GOBP_INTERFERON_BETA_PRODUCTION	6/283	57/19454	0.000175008	0.00267827	0.002154	OAS1/OAS3/OAS2/TRAIP/IRF7/ISG15	6	6	283	57	19454	0.105263
GOBP_NEGATIVE_REGULATION_OF_TYPE_I_INTERFERON_MEDIATED_SIGNALING_PATHWAY	GOBP_NEGATIVE_REGULATION_OF_TYPE_I_INTERFERON_MEDIATED_SIGNALING_PATHWAY	GOBP_NEGATIVE_REGULATION_OF_TYPE_I_INTERFERON_MEDIATED_SIGNALING_PATHWAY	4/283	20/19454	0.000176751	0.00268505	0.00215945	OAS1/OAS3/ISG15/MMP12	4	4	283	20	19454	0.2
REACTOME_PHOSPHORYLATION_OF_THE_APC_C	REACTOME_PHOSPHORYLATION_OF_THE_APC_C	REACTOME_PHOSPHORYLATION_OF_THE_APC_C	4/283	20/19454	0.000176751	0.00268505	0.00215945	CCNB1/PLK1/CDK1/UBE2C	4	4	283	20	19454	0.2
GOMF_HEPARIN_BINDING	GOMF_HEPARIN_BINDING	GOMF_HEPARIN_BINDING	10/283	168/19454	0.000180837	0.00273706	0.00220128	COMP/CCL7/CCL8/CXCL6/COL5A1/POSTN/SERPINE2/CXCL10/CXCL11/CXCL8	10	10	283	168	19454	0.0595238
GOMF_GLYCOSAMINOGLYCAN_BINDING	GOMF_GLYCOSAMINOGLYCAN_BINDING	GOMF_GLYCOSAMINOGLYCAN_BINDING	12/283	236/19454	0.000185917	0.00280368	0.00225486	COMP/CCL7/CCL8/CXCL6/COL5A1/POSTN/SERPINE2/SULF1/NOD2/CXCL10/CXCL11/CXCL8	12	12	283	236	19454	0.0508475
GOBP_POSITIVE_REGULATION_OF_TYPE_I_INTERFERON_PRODUCTION	GOBP_POSITIVE_REGULATION_OF_TYPE_I_INTERFERON_PRODUCTION	GOBP_POSITIVE_REGULATION_OF_TYPE_I_INTERFERON_PRODUCTION	6/283	58/19454	0.000192846	0.00289384	0.00232737	OAS1/OAS3/OAS2/IRF7/ISG15/MMP12	6	6	283	58	19454	0.103448
GOBP_REGULATION_OF_LEUKOCYTE_MEDIATED_IMMUNITY	GOBP_REGULATION_OF_LEUKOCYTE_MEDIATED_IMMUNITY	GOBP_REGULATION_OF_LEUKOCYTE_MEDIATED_IMMUNITY	12/283	237/19454	0.00019334	0.00289384	0.00232737	LAG3/IL4I1/CXCL6/C3/BST2/RSAD2/IL6/NOD2/IL7R/LGALS9/HLA-F/HLA-B	12	12	283	237	19454	0.0506329
GOBP_LEUKOCYTE_APOPTOTIC_PROCESS	GOBP_LEUKOCYTE_APOPTOTIC_PROCESS	GOBP_LEUKOCYTE_APOPTOTIC_PROCESS	8/283	109/19454	0.000193996	0.00289384	0.00232737	IDO1/IL6/NOD2/IL7R/LGALS9/AURKB/IRF7/CCL5	8	8	283	109	19454	0.0733945
GOBP_CELLULAR_RESPONSE_TO_INTERLEUKIN_1	GOBP_CELLULAR_RESPONSE_TO_INTERLEUKIN_1	GOBP_CELLULAR_RESPONSE_TO_INTERLEUKIN_1	8/283	110/19454	0.000206617	0.00307101	0.00246986	CX3CL1/CCL7/CCL2/CCL8/IL6/CXCL8/CCL11/CCL5	8	8	283	110	19454	0.0727273
GOBP_HOMOLOGOUS_RECOMBINATION	GOBP_HOMOLOGOUS_RECOMBINATION	GOBP_HOMOLOGOUS_RECOMBINATION	6/283	59/19454	0.000212088	0.00314103	0.00252617	TRIP13/RAD54L/RAD51AP1/TOP2A/FANCD2/EME1	6	6	283	59	19454	0.101695
GOBP_MONOCYTE_CHEMOTACTIC_PROTEIN_1_PRODUCTION	GOBP_MONOCYTE_CHEMOTACTIC_PROTEIN_1_PRODUCTION	GOBP_MONOCYTE_CHEMOTACTIC_PROTEIN_1_PRODUCTION	4/283	21/19454	0.000215851	0.00316276	0.00254365	OAS1/OAS3/NOD2/LGALS9	4	4	283	21	19454	0.190476
GOBP_REGULATION_OF_NUCLEASE_ACTIVITY	GOBP_REGULATION_OF_NUCLEASE_ACTIVITY	GOBP_REGULATION_OF_NUCLEASE_ACTIVITY	4/283	21/19454	0.000215851	0.00316276	0.00254365	OAS1/OAS3/OAS2/OASL	4	4	283	21	19454	0.190476
REACTOME_INHIBITION_OF_THE_PROTEOLYTIC_ACTIVITY_OF_APC_C_REQUIRED_FOR_THE_ONSET_OF_ANAPHASE_BY_MITOTIC_SPINDLE_CHECKPOINT_COMPONENTS	REACTOME_INHIBITION_OF_THE_PROTEOLYTIC_ACTIVITY_OF_APC_C_REQUIRED_FOR_THE_ONSET_OF_ANAPHASE_BY_MITOTIC_SPINDLE_CHECKPOINT_COMPONENTS	REACTOME_INHIBITION_OF_THE_PROTEOLYTIC_ACTIVITY_OF_APC_C_REQUIRED_FOR_THE_ONSET_OF_ANAPHASE_BY_MITOTIC_SPINDLE_CHECKPOINT_COMPONENTS	4/283	21/19454	0.000215851	0.00316276	0.00254365	CDC20/BUB1B/MAD2L1/UBE2C	4	4	283	21	19454	0.190476
GOBP_INTERLEUKIN_6_PRODUCTION	GOBP_INTERLEUKIN_6_PRODUCTION	GOBP_INTERLEUKIN_6_PRODUCTION	10/283	172/19454	0.000218907	0.0031962	0.00257054	CX3CL1/POU2F2/CYBA/CD200/TNFAIP3/IL6/NOD2/LGALS9/NLRP10/HLA-B	10	10	283	172	19454	0.0581395
REACTOME_INTERLEUKIN_4_AND_INTERLEUKIN_13_SIGNALING	REACTOME_INTERLEUKIN_4_AND_INTERLEUKIN_13_SIGNALING	REACTOME_INTERLEUKIN_4_AND_INTERLEUKIN_13_SIGNALING	8/283	111/19454	0.000219904	0.00319944	0.00257315	BIRC5/CCL2/LIF/IL6/MMP3/VCAM1/CXCL8/CCL11	8	8	283	111	19454	0.0720721
WP_IL18_SIGNALING_PATHWAY	WP_IL18_SIGNALING_PATHWAY	WP_IL18_SIGNALING_PATHWAY	13/283	279/19454	0.000238954	0.00346012	0.0027828	BIRC3/CXCL2/CCL2/COL1A1/TNFAIP3/IL6/IL18BP/CCNA2/MMP3/CXCL3/CXCL8/TNFAIP2/CCL5	13	13	283	279	19454	0.046595
GOBP_REGULATION_OF_LEUKOCYTE_APOPTOTIC_PROCESS	GOBP_REGULATION_OF_LEUKOCYTE_APOPTOTIC_PROCESS	GOBP_REGULATION_OF_LEUKOCYTE_APOPTOTIC_PROCESS	7/283	85/19454	0.000240006	0.00346012	0.0027828	IDO1/NOD2/IL7R/LGALS9/AURKB/IRF7/CCL5	7	7	283	85	19454	0.0823529
GOBP_SIGNAL_TRANSDUCTION_IN_RESPONSE_TO_DNA_DAMAGE	GOBP_SIGNAL_TRANSDUCTION_IN_RESPONSE_TO_DNA_DAMAGE	GOBP_SIGNAL_TRANSDUCTION_IN_RESPONSE_TO_DNA_DAMAGE	10/283	174/19454	0.000240333	0.00346012	0.0027828	GTSE1/CLSPN/E2F1/PMAIP1/DTL/FANCD2/EME1/PLK1/CDK1/BLM	10	10	283	174	19454	0.0574713
GOBP_POSITIVE_REGULATION_OF_INTERFERON_BETA_PRODUCTION	GOBP_POSITIVE_REGULATION_OF_INTERFERON_BETA_PRODUCTION	GOBP_POSITIVE_REGULATION_OF_INTERFERON_BETA_PRODUCTION	5/283	39/19454	0.000241486	0.00346465	0.00278645	OAS1/OAS3/OAS2/IRF7/ISG15	5	5	283	39	19454	0.128205
GOBP_REGULATION_OF_INFLAMMATORY_RESPONSE	GOBP_REGULATION_OF_INFLAMMATORY_RESPONSE	GOBP_REGULATION_OF_INFLAMMATORY_RESPONSE	16/283	397/19454	0.000249123	0.00356186	0.00286462	CX3CL1/IGF1/BIRC3/CALCRL/IFI35/CD200/SERPINE1/TNFAIP3/C3/IDO1/IL6/FANCD2/MMP3/NOD2/NLRP10/CCL5	16	16	283	397	19454	0.0403023
GOBP_REGULATION_OF_LYMPHOCYTE_MEDIATED_IMMUNITY	GOBP_REGULATION_OF_LYMPHOCYTE_MEDIATED_IMMUNITY	GOBP_REGULATION_OF_LYMPHOCYTE_MEDIATED_IMMUNITY	10/283	175/19454	0.000251688	0.00358612	0.00288413	LAG3/IL4I1/C3/RSAD2/IL6/NOD2/IL7R/LGALS9/HLA-F/HLA-B	10	10	283	175	19454	0.0571429
GOBP_POSITIVE_REGULATION_OF_RELEASE_OF_SEQUESTERED_CALCIUM_ION_INTO_CYTOSOL	GOBP_POSITIVE_REGULATION_OF_RELEASE_OF_SEQUESTERED_CALCIUM_ION_INTO_CYTOSOL	GOBP_POSITIVE_REGULATION_OF_RELEASE_OF_SEQUESTERED_CALCIUM_ION_INTO_CYTOSOL	5/283	40/19454	0.000272732	0.00387261	0.00311454	CX3CL1/BDKRB1/NTSR1/CXCL10/CXCL11	5	5	283	40	19454	0.125
GOBP_TYROSINE_PHOSPHORYLATION_OF_STAT_PROTEIN	GOBP_TYROSINE_PHOSPHORYLATION_OF_STAT_PROTEIN	GOBP_TYROSINE_PHOSPHORYLATION_OF_STAT_PROTEIN	7/283	87/19454	0.000277216	0.00392279	0.0031549	CRLF1/IGF1/TNFSF18/LIF/IL6/CSF2/CCL5	7	7	283	87	19454	0.0804598
GOBP_REGULATION_OF_REPRODUCTIVE_PROCESS	GOBP_REGULATION_OF_REPRODUCTIVE_PROCESS	GOBP_REGULATION_OF_REPRODUCTIVE_PROCESS	10/283	178/19454	0.000288486	0.00406834	0.00327196	IGF1/TRIP13/RAD51AP1/TTK/CDC20/LIF/SULF1/FBXO43/CDC25C/PTGDR2	10	10	283	178	19454	0.0561798
GOBP_REGULATION_OF_T_CELL_MEDIATED_IMMUNITY	GOBP_REGULATION_OF_T_CELL_MEDIATED_IMMUNITY	GOBP_REGULATION_OF_T_CELL_MEDIATED_IMMUNITY	7/283	88/19454	0.000297485	0.00418098	0.00336255	IL4I1/RSAD2/IL6/NOD2/IL7R/HLA-F/HLA-B	7	7	283	88	19454	0.0795455
GOBP_POSITIVE_REGULATION_OF_RESPONSE_TO_BIOTIC_STIMULUS	GOBP_POSITIVE_REGULATION_OF_RESPONSE_TO_BIOTIC_STIMULUS	GOBP_POSITIVE_REGULATION_OF_RESPONSE_TO_BIOTIC_STIMULUS	10/283	179/19454	0.000301709	0.00422597	0.00339873	CYBA/IFI35/LAG3/OASL/NOD2/NLRP10/IRF7/HLA-F/MMP12/CCL5	10	10	283	179	19454	0.0558659
GOBP_KINETOCHORE_ORGANIZATION	GOBP_KINETOCHORE_ORGANIZATION	GOBP_KINETOCHORE_ORGANIZATION	4/283	23/19454	0.000312129	0.00434248	0.00349244	NDC80/CENPA/DLGAP5/CDT1	4	4	283	23	19454	0.173913
GOMF_SINGLE_STRANDED_DNA_HELICASE_ACTIVITY	GOMF_SINGLE_STRANDED_DNA_HELICASE_ACTIVITY	GOMF_SINGLE_STRANDED_DNA_HELICASE_ACTIVITY	4/283	23/19454	0.000312129	0.00434248	0.00349244	POLQ/MCM2/MCM5/CHTF18	4	4	283	23	19454	0.173913
GOBP_CELLULAR_RESPONSE_TO_INTERFERON_GAMMA	GOBP_CELLULAR_RESPONSE_TO_INTERFERON_GAMMA	GOBP_CELLULAR_RESPONSE_TO_INTERFERON_GAMMA	8/283	117/19454	0.000315149	0.00436979	0.0035144	CX3CL1/CCL7/CCL2/CCL8/GBP4/LGALS9/CCL11/CCL5	8	8	283	117	19454	0.0683761
GOBP_POSITIVE_REGULATION_OF_MAPK_CASCADE	GOBP_POSITIVE_REGULATION_OF_MAPK_CASCADE	GOBP_POSITIVE_REGULATION_OF_MAPK_CASCADE	18/283	492/19454	0.000337167	0.00463645	0.00372886	CX3CL1/IGF1/MYDGF/CCL7/CCL2/CCL8/LIF/GADD45G/IL6/GDF6/NOD2/IGFBP6/LGALS9/CCL11/FZD8/IQGAP3/WNT7B/CCL5	18	18	283	492	19454	0.0365854
GOBP_MITOTIC_DNA_REPLICATION_CHECKPOINT_SIGNALING	GOBP_MITOTIC_DNA_REPLICATION_CHECKPOINT_SIGNALING	GOBP_MITOTIC_DNA_REPLICATION_CHECKPOINT_SIGNALING	3/283	10/19454	0.000338869	0.00463645	0.00372886	ORC1/CLSPN/CDC6	3	3	283	10	19454	0.3
GOBP_NATURAL_KILLER_CELL_CHEMOTAXIS	GOBP_NATURAL_KILLER_CELL_CHEMOTAXIS	GOBP_NATURAL_KILLER_CELL_CHEMOTAXIS	3/283	10/19454	0.000338869	0.00463645	0.00372886	CCL7/CCL2/CCL5	3	3	283	10	19454	0.3
GOBP_REGULATION_OF_CHRONIC_INFLAMMATORY_RESPONSE	GOBP_REGULATION_OF_CHRONIC_INFLAMMATORY_RESPONSE	GOBP_REGULATION_OF_CHRONIC_INFLAMMATORY_RESPONSE	3/283	10/19454	0.000338869	0.00463645	0.00372886	TNFAIP3/IDO1/CCL5	3	3	283	10	19454	0.3
GOBP_REGULATION_OF_TYPE_I_INTERFERON_MEDIATED_SIGNALING_PATHWAY	GOBP_REGULATION_OF_TYPE_I_INTERFERON_MEDIATED_SIGNALING_PATHWAY	GOBP_REGULATION_OF_TYPE_I_INTERFERON_MEDIATED_SIGNALING_PATHWAY	5/283	42/19454	0.00034433	0.00469561	0.00377644	OAS1/OAS3/IRF7/ISG15/MMP12	5	5	283	42	19454	0.119048
GOBP_EPITHELIAL_CELL_PROLIFERATION	GOBP_EPITHELIAL_CELL_PROLIFERATION	GOBP_EPITHELIAL_CELL_PROLIFERATION	17/283	451/19454	0.000349774	0.00475417	0.00382354	IGF1/CYBA/MYDGF/TGM1/CCL2/GLI1/TNFAIP3/DLL4/EHF/IL6/SULF1/NOD2/CCL11/EGFL7/IQGAP3/MMP12/UHRF1	17	17	283	451	19454	0.037694
GOMF_ATP_HYDROLYSIS_ACTIVITY	GOMF_ATP_HYDROLYSIS_ACTIVITY	GOMF_ATP_HYDROLYSIS_ACTIVITY	14/283	330/19454	0.000361937	0.00490335	0.00394352	TRIP13/MCM2/ORC1/RAD54L/MCM5/KIF14/CHTF18/KIF2C/RECQL4/NLRP10/KIF18B/ERCC6L/BLM/KIFC1	14	14	283	330	19454	0.0424242
GOBP_REGULATION_OF_LEUKOCYTE_PROLIFERATION	GOBP_REGULATION_OF_LEUKOCYTE_PROLIFERATION	GOBP_REGULATION_OF_LEUKOCYTE_PROLIFERATION	12/283	254/19454	0.00036408	0.00491627	0.00395391	IGF1/IL4I1/CCL8/TNFAIP3/TNFSF18/BST2/IDO1/IL6/VCAM1/CSF2/LGALS9/CCL5	12	12	283	254	19454	0.0472441
BIOCARTA_G2_PATHWAY	BIOCARTA_G2_PATHWAY	BIOCARTA_G2_PATHWAY	4/283	24/19454	0.000370293	0.00493565	0.0039695	CCNB1/CDC25C/PLK1/CDK1	4	4	283	24	19454	0.166667
GOBP_PYRIMIDINE_NUCLEOSIDE_METABOLIC_PROCESS	GOBP_PYRIMIDINE_NUCLEOSIDE_METABOLIC_PROCESS	GOBP_PYRIMIDINE_NUCLEOSIDE_METABOLIC_PROCESS	4/283	24/19454	0.000370293	0.00493565	0.0039695	TYMP/CDA/TK1/APOBEC3B	4	4	283	24	19454	0.166667
GOBP_REGULATION_OF_UBIQUITIN_PROTEIN_LIGASE_ACTIVITY	GOBP_REGULATION_OF_UBIQUITIN_PROTEIN_LIGASE_ACTIVITY	GOBP_REGULATION_OF_UBIQUITIN_PROTEIN_LIGASE_ACTIVITY	4/283	24/19454	0.000370293	0.00493565	0.0039695	CDC20/MAD2L1/PLK1/UBE2C	4	4	283	24	19454	0.166667
REACTOME_APC_C_CDC20_MEDIATED_DEGRADATION_OF_CYCLIN_B	REACTOME_APC_C_CDC20_MEDIATED_DEGRADATION_OF_CYCLIN_B	REACTOME_APC_C_CDC20_MEDIATED_DEGRADATION_OF_CYCLIN_B	4/283	24/19454	0.000370293	0.00493565	0.0039695	CDC20/CCNB1/CDK1/UBE2C	4	4	283	24	19454	0.166667
GOBP_NEGATIVE_REGULATION_OF_RESPONSE_TO_CYTOKINE_STIMULUS	GOBP_NEGATIVE_REGULATION_OF_RESPONSE_TO_CYTOKINE_STIMULUS	GOBP_NEGATIVE_REGULATION_OF_RESPONSE_TO_CYTOKINE_STIMULUS	7/283	92/19454	0.00039079	0.0051921	0.00417574	OAS1/OAS3/IL6/TRAIP/ISG15/MMP12/CCL5	7	7	283	92	19454	0.076087
REACTOME_COLLAGEN_BIOSYNTHESIS_AND_MODIFYING_ENZYMES	REACTOME_COLLAGEN_BIOSYNTHESIS_AND_MODIFYING_ENZYMES	REACTOME_COLLAGEN_BIOSYNTHESIS_AND_MODIFYING_ENZYMES	6/283	67/19454	0.000426329	0.00564613	0.00454089	COL1A1/COL7A1/COL10A1/COL5A1/COL4A2/COL4A1	6	6	283	67	19454	0.0895522
GOBP_POSITIVE_REGULATION_OF_PATTERN_RECOGNITION_RECEPTOR_SIGNALING_PATHWAY	GOBP_POSITIVE_REGULATION_OF_PATTERN_RECOGNITION_RECEPTOR_SIGNALING_PATHWAY	GOBP_POSITIVE_REGULATION_OF_PATTERN_RECOGNITION_RECEPTOR_SIGNALING_PATHWAY	5/283	44/19454	0.000429303	0.00566734	0.00455796	CYBA/IFI35/SLC15A3/RSAD2/OASL	5	5	283	44	19454	0.113636
GOBP_TUMOR_NECROSIS_FACTOR_SUPERFAMILY_CYTOKINE_PRODUCTION	GOBP_TUMOR_NECROSIS_FACTOR_SUPERFAMILY_CYTOKINE_PRODUCTION	GOBP_TUMOR_NECROSIS_FACTOR_SUPERFAMILY_CYTOKINE_PRODUCTION	10/283	188/19454	0.000445202	0.00584381	0.00469988	CX3CL1/IGF1/CYBA/OAS1/OAS3/OAS2/TNFAIP3/IL6/NOD2/LGALS9	10	10	283	188	19454	0.0531915
GOBP_POSITIVE_REGULATION_OF_LEUKOCYTE_CHEMOTAXIS	GOBP_POSITIVE_REGULATION_OF_LEUKOCYTE_CHEMOTAXIS	GOBP_POSITIVE_REGULATION_OF_LEUKOCYTE_CHEMOTAXIS	7/283	94/19454	0.000445498	0.00584381	0.00469988	SERPINE1/CCL7/IL6/LGALS9/CXCL10/CXCL8/CCL5	7	7	283	94	19454	0.0744681
BIOCARTA_EOSINOPHILS_PATHWAY	BIOCARTA_EOSINOPHILS_PATHWAY	BIOCARTA_EOSINOPHILS_PATHWAY	3/283	11/19454	0.000460939	0.00589659	0.00474233	CSF2/CCL11/CCL5	3	3	283	11	19454	0.272727
BIOCARTA_PTC1_PATHWAY	BIOCARTA_PTC1_PATHWAY	BIOCARTA_PTC1_PATHWAY	3/283	11/19454	0.000460939	0.00589659	0.00474233	CCNB1/CDC25C/CDK1	3	3	283	11	19454	0.272727
BIOCARTA_SRCRPTP_PATHWAY	BIOCARTA_SRCRPTP_PATHWAY	BIOCARTA_SRCRPTP_PATHWAY	3/283	11/19454	0.000460939	0.00589659	0.00474233	CCNB1/CDC25C/CDK1	3	3	283	11	19454	0.272727
GOBP_MEIOSIS_II_CELL_CYCLE_PROCESS	GOBP_MEIOSIS_II_CELL_CYCLE_PROCESS	GOBP_MEIOSIS_II_CELL_CYCLE_PROCESS	3/283	11/19454	0.000460939	0.00589659	0.00474233	SGO1/BUB1B/BUB1	3	3	283	11	19454	0.272727
GOBP_POSITIVE_REGULATION_OF_UBIQUITIN_PROTEIN_LIGASE_ACTIVITY	GOBP_POSITIVE_REGULATION_OF_UBIQUITIN_PROTEIN_LIGASE_ACTIVITY	GOBP_POSITIVE_REGULATION_OF_UBIQUITIN_PROTEIN_LIGASE_ACTIVITY	3/283	11/19454	0.000460939	0.00589659	0.00474233	CDC20/PLK1/UBE2C	3	3	283	11	19454	0.272727
GOMF_PLATELET_DERIVED_GROWTH_FACTOR_BINDING	GOMF_PLATELET_DERIVED_GROWTH_FACTOR_BINDING	GOMF_PLATELET_DERIVED_GROWTH_FACTOR_BINDING	3/283	11/19454	0.000460939	0.00589659	0.00474233	COL1A1/COL5A1/COL4A1	3	3	283	11	19454	0.272727
REACTOME_ENDOSOMAL_VACUOLAR_PATHWAY	REACTOME_ENDOSOMAL_VACUOLAR_PATHWAY	REACTOME_ENDOSOMAL_VACUOLAR_PATHWAY	3/283	11/19454	0.000460939	0.00589659	0.00474233	CTSS/HLA-F/HLA-B	3	3	283	11	19454	0.272727
REACTOME_PYRIMIDINE_SALVAGE	REACTOME_PYRIMIDINE_SALVAGE	REACTOME_PYRIMIDINE_SALVAGE	3/283	11/19454	0.000460939	0.00589659	0.00474233	TYMP/CDA/TK1	3	3	283	11	19454	0.272727
GOBP_NEUROINFLAMMATORY_RESPONSE	GOBP_NEUROINFLAMMATORY_RESPONSE	GOBP_NEUROINFLAMMATORY_RESPONSE	5/283	45/19454	0.000477284	0.00606812	0.00488028	CX3CL1/IGF1/CD200/IL6/MMP3	5	5	283	45	19454	0.111111
PID_NFAT_TFPATHWAY	PID_NFAT_TFPATHWAY	PID_NFAT_TFPATHWAY	5/283	45/19454	0.000477284	0.00606812	0.00488028	E2F1/BATF3/CSF2/CXCL8/FOSL1	5	5	283	45	19454	0.111111
REACTOME_EXTRACELLULAR_MATRIX_ORGANIZATION	REACTOME_EXTRACELLULAR_MATRIX_ORGANIZATION	REACTOME_EXTRACELLULAR_MATRIX_ORGANIZATION	13/283	301/19454	0.000493486	0.00625485	0.00503046	ELN/COMP/SERPINE1/COL1A1/COL7A1/COL10A1/COL5A1/COL4A2/MMP3/VCAM1/CTSS/COL4A1/MMP12	13	13	283	301	19454	0.0431894
GOBP_NEGATIVE_REGULATION_OF_CHEMOKINE_PRODUCTION	GOBP_NEGATIVE_REGULATION_OF_CHEMOKINE_PRODUCTION	GOBP_NEGATIVE_REGULATION_OF_CHEMOKINE_PRODUCTION	4/283	26/19454	0.000509197	0.00633736	0.00509682	OAS1/OAS3/IL6/LGALS9	4	4	283	26	19454	0.153846
GOBP_NEGATIVE_REGULATION_OF_VIRAL_LIFE_CYCLE	GOBP_NEGATIVE_REGULATION_OF_VIRAL_LIFE_CYCLE	GOBP_NEGATIVE_REGULATION_OF_VIRAL_LIFE_CYCLE	4/283	26/19454	0.000509197	0.00633736	0.00509682	BST2/CH25H/LY6E/IFITM1	4	4	283	26	19454	0.153846
GOBP_NUCLEOTIDE_BINDING_DOMAIN_LEUCINE_RICH_REPEAT_CONTAINING_RECEPTOR_SIGNALING_PATHWAY	GOBP_NUCLEOTIDE_BINDING_DOMAIN_LEUCINE_RICH_REPEAT_CONTAINING_RECEPTOR_SIGNALING_PATHWAY	GOBP_NUCLEOTIDE_BINDING_DOMAIN_LEUCINE_RICH_REPEAT_CONTAINING_RECEPTOR_SIGNALING_PATHWAY	4/283	26/19454	0.000509197	0.00633736	0.00509682	BIRC3/SLC15A3/TNFAIP3/NOD2	4	4	283	26	19454	0.153846
GOBP_REGULATION_OF_LYMPHOCYTE_CHEMOTAXIS	GOBP_REGULATION_OF_LYMPHOCYTE_CHEMOTAXIS	GOBP_REGULATION_OF_LYMPHOCYTE_CHEMOTAXIS	4/283	26/19454	0.000509197	0.00633736	0.00509682	CCL7/CCL2/CXCL10/CCL5	4	4	283	26	19454	0.153846
REACTOME_RESOLUTION_OF_D_LOOP_STRUCTURES_THROUGH_SYNTHESIS_DEPENDENT_STRAND_ANNEALING_SDSA	REACTOME_RESOLUTION_OF_D_LOOP_STRUCTURES_THROUGH_SYNTHESIS_DEPENDENT_STRAND_ANNEALING_SDSA	REACTOME_RESOLUTION_OF_D_LOOP_STRUCTURES_THROUGH_SYNTHESIS_DEPENDENT_STRAND_ANNEALING_SDSA	4/283	26/19454	0.000509197	0.00633736	0.00509682	RAD51AP1/EXO1/XRCC2/BLM	4	4	283	26	19454	0.153846
WP_CYTOKINES_AND_INFLAMMATORY_RESPONSE	WP_CYTOKINES_AND_INFLAMMATORY_RESPONSE	WP_CYTOKINES_AND_INFLAMMATORY_RESPONSE	4/283	26/19454	0.000509197	0.00633736	0.00509682	CXCL2/IL6/CXCL1/CSF2	4	4	283	26	19454	0.153846
GOBP_FEMALE_GAMETE_GENERATION	GOBP_FEMALE_GAMETE_GENERATION	GOBP_FEMALE_GAMETE_GENERATION	9/283	158/19454	0.000521786	0.00647453	0.00520714	IGF1/TRIP13/NDC80/TTK/NCAPH/HROB/TOP2A/PLK1/FOSL1	9	9	283	158	19454	0.056962
PID_AP1_PATHWAY	PID_AP1_PATHWAY	PID_AP1_PATHWAY	6/283	70/19454	0.000540154	0.00668238	0.0053743	CCL2/IL6/CSF2/CXCL8/CDK1/FOSL1	6	6	283	70	19454	0.0857143
GOBP_TYPE_I_INTERFERON_PRODUCTION	GOBP_TYPE_I_INTERFERON_PRODUCTION	GOBP_TYPE_I_INTERFERON_PRODUCTION	7/283	98/19454	0.000573211	0.00704914	0.00566926	OAS1/OAS3/OAS2/TRAIP/IRF7/ISG15/MMP12	7	7	283	98	19454	0.0714286
WP_SMALL_CELL_LUNG_CANCER	WP_SMALL_CELL_LUNG_CANCER	WP_SMALL_CELL_LUNG_CANCER	7/283	98/19454	0.000573211	0.00704914	0.00566926	E2F2/BIRC3/E2F1/GADD45G/COL4A2/CCNE2/COL4A1	7	7	283	98	19454	0.0714286
GOBP_NEGATIVE_REGULATION_OF_RESPONSE_TO_EXTERNAL_STIMULUS	GOBP_NEGATIVE_REGULATION_OF_RESPONSE_TO_EXTERNAL_STIMULUS	GOBP_NEGATIVE_REGULATION_OF_RESPONSE_TO_EXTERNAL_STIMULUS	16/283	429/19454	0.000582553	0.00711226	0.00572003	CX3CL1/IGF1/CALCRL/OAS1/CD200/SERPINE1/CCL2/OAS3/TNFAIP3/SERPINE2/NOD2/LGALS9/ISG15/HLA-F/HLA-B/MMP12	16	16	283	429	19454	0.037296
GOBP_MITOTIC_SPINDLE_ASSEMBLY	GOBP_MITOTIC_SPINDLE_ASSEMBLY	GOBP_MITOTIC_SPINDLE_ASSEMBLY	6/283	71/19454	0.000582919	0.00711226	0.00572003	MYBL2/CDC20/NEK2/PLK1/AURKB/KIFC1	6	6	283	71	19454	0.084507
GOBP_COLLAGEN_BIOSYNTHETIC_PROCESS	GOBP_COLLAGEN_BIOSYNTHETIC_PROCESS	GOBP_COLLAGEN_BIOSYNTHETIC_PROCESS	5/283	47/19454	0.00058523	0.00711226	0.00572003	COL1A1/COL5A1/IL6/P3H4/RCN3	5	5	283	47	19454	0.106383
WP_THYMIC_STROMAL_LYMPHOPOIETIN_TSLP_SIGNALING_PATHWAY	WP_THYMIC_STROMAL_LYMPHOPOIETIN_TSLP_SIGNALING_PATHWAY	WP_THYMIC_STROMAL_LYMPHOPOIETIN_TSLP_SIGNALING_PATHWAY	5/283	47/19454	0.00058523	0.00711226	0.00572003	IL6/IL7R/CXCL8/CCL11/EIF4EBP1	5	5	283	47	19454	0.106383
GOBP_NEGATIVE_REGULATION_OF_T_CELL_MEDIATED_IMMUNITY	GOBP_NEGATIVE_REGULATION_OF_T_CELL_MEDIATED_IMMUNITY	GOBP_NEGATIVE_REGULATION_OF_T_CELL_MEDIATED_IMMUNITY	4/283	27/19454	0.000590962	0.00716087	0.00575912	IL4I1/NOD2/IL7R/HLA-F	4	4	283	27	19454	0.148148
GOBP_CENTROMERIC_SISTER_CHROMATID_COHESION	GOBP_CENTROMERIC_SISTER_CHROMATID_COHESION	GOBP_CENTROMERIC_SISTER_CHROMATID_COHESION	3/283	12/19454	0.000607987	0.00728174	0.00585634	SGO1/BUB1B/BUB1	3	3	283	12	19454	0.25
GOBP_COLLAGEN_ACTIVATED_TYROSINE_KINASE_RECEPTOR_SIGNALING_PATHWAY	GOBP_COLLAGEN_ACTIVATED_TYROSINE_KINASE_RECEPTOR_SIGNALING_PATHWAY	GOBP_COLLAGEN_ACTIVATED_TYROSINE_KINASE_RECEPTOR_SIGNALING_PATHWAY	3/283	12/19454	0.000607987	0.00728174	0.00585634	COL1A1/COL4A2/COL4A1	3	3	283	12	19454	0.25
GOBP_MEIOTIC_CELL_CYCLE_PHASE_TRANSITION	GOBP_MEIOTIC_CELL_CYCLE_PHASE_TRANSITION	GOBP_MEIOTIC_CELL_CYCLE_PHASE_TRANSITION	3/283	12/19454	0.000607987	0.00728174	0.00585634	NDC80/TTK/CDC25C	3	3	283	12	19454	0.25
GOBP_REGULATION_OF_TOLL_LIKE_RECEPTOR_2_SIGNALING_PATHWAY	GOBP_REGULATION_OF_TOLL_LIKE_RECEPTOR_2_SIGNALING_PATHWAY	GOBP_REGULATION_OF_TOLL_LIKE_RECEPTOR_2_SIGNALING_PATHWAY	3/283	12/19454	0.000607987	0.00728174	0.00585634	CYBA/TNFAIP3/NOD2	3	3	283	12	19454	0.25
GOMF_GROWTH_FACTOR_ACTIVITY	GOMF_GROWTH_FACTOR_ACTIVITY	GOMF_GROWTH_FACTOR_ACTIVITY	9/283	162/19454	0.000625075	0.00746477	0.00600354	IGF1/TYMP/LIF/IL6/INHBE/GDF6/NRG2/CXCL1/CSF2	9	9	283	162	19454	0.0555556
WP_P53_TRANSCRIPTIONAL_GENE_NETWORK	WP_P53_TRANSCRIPTIONAL_GENE_NETWORK	WP_P53_TRANSCRIPTIONAL_GENE_NETWORK	6/283	72/19454	0.000628267	0.00748126	0.0060168	CX3CL1/SERPINE1/CCL2/LIF/PMAIP1/ISG15	6	6	283	72	19454	0.0833333
GOBP_POSITIVE_REGULATION_OF_FIBROBLAST_PROLIFERATION	GOBP_POSITIVE_REGULATION_OF_FIBROBLAST_PROLIFERATION	GOBP_POSITIVE_REGULATION_OF_FIBROBLAST_PROLIFERATION	5/283	48/19454	0.000645602	0.0076656	0.00616505	IGF1/CDC6/E2F1/CCNB1/CCNA2	5	5	283	48	19454	0.104167
GOBP_NEGATIVE_REGULATION_OF_CELL_KILLING	GOBP_NEGATIVE_REGULATION_OF_CELL_KILLING	GOBP_NEGATIVE_REGULATION_OF_CELL_KILLING	4/283	28/19454	0.000681627	0.00804709	0.00647187	IL7R/LGALS9/HLA-F/HLA-B	4	4	283	28	19454	0.142857
GOBP_NEGATIVE_REGULATION_OF_PROTEIN_MATURATION	GOBP_NEGATIVE_REGULATION_OF_PROTEIN_MATURATION	GOBP_NEGATIVE_REGULATION_OF_PROTEIN_MATURATION	4/283	28/19454	0.000681627	0.00804709	0.00647187	SERPINE1/BCL2L12/CHAC1/SERPINE2	4	4	283	28	19454	0.142857
WP_CHEMOKINE_SIGNALING_PATHWAY	WP_CHEMOKINE_SIGNALING_PATHWAY	WP_CHEMOKINE_SIGNALING_PATHWAY	9/283	165/19454	0.000713046	0.00839404	0.0067509	CX3CL1/CCL7/CXCL3/CXCL5/CXCL10/CXCL11/CCL11/CCR10/CCL5	9	9	283	165	19454	0.0545455
REACTOME_APC_C_CDH1_MEDIATED_DEGRADATION_OF_CDC20_AND_OTHER_APC_C_CDH1_TARGETED_PROTEINS_IN_LATE_MITOSIS_EARLY_G1	REACTOME_APC_C_CDH1_MEDIATED_DEGRADATION_OF_CDC20_AND_OTHER_APC_C_CDH1_TARGETED_PROTEINS_IN_LATE_MITOSIS_EARLY_G1	REACTOME_APC_C_CDH1_MEDIATED_DEGRADATION_OF_CDC20_AND_OTHER_APC_C_CDH1_TARGETED_PROTEINS_IN_LATE_MITOSIS_EARLY_G1	6/283	74/19454	0.000727132	0.00853554	0.0068647	CDC20/PTTG1/PLK1/UBE2C/AURKB/PSMB10	6	6	283	74	19454	0.0810811
WP_GASTRIC_CANCER_NETWORK_1	WP_GASTRIC_CANCER_NETWORK_1	WP_GASTRIC_CANCER_NETWORK_1	4/283	29/19454	0.000781713	0.00902464	0.00725806	MYBL2/TOP2A/ESM1/UBE2C	4	4	283	29	19454	0.137931
GOBP_POSITIVE_REGULATION_OF_DEFENSE_RESPONSE_TO_BACTERIUM	GOBP_POSITIVE_REGULATION_OF_DEFENSE_RESPONSE_TO_BACTERIUM	GOBP_POSITIVE_REGULATION_OF_DEFENSE_RESPONSE_TO_BACTERIUM	3/283	13/19454	0.000781903	0.00902464	0.00725806	CYBA/NOD2/NLRP10	3	3	283	13	19454	0.230769
GOBP_POSITIVE_REGULATION_OF_T_CELL_APOPTOTIC_PROCESS	GOBP_POSITIVE_REGULATION_OF_T_CELL_APOPTOTIC_PROCESS	GOBP_POSITIVE_REGULATION_OF_T_CELL_APOPTOTIC_PROCESS	3/283	13/19454	0.000781903	0.00902464	0.00725806	IDO1/LGALS9/CCL5	3	3	283	13	19454	0.230769
GOBP_REGULATION_OF_NUCLEOTIDE_BINDING_OLIGOMERIZATION_DOMAIN_CONTAINING_SIGNALING_PATHWAY	GOBP_REGULATION_OF_NUCLEOTIDE_BINDING_OLIGOMERIZATION_DOMAIN_CONTAINING_SIGNALING_PATHWAY	GOBP_REGULATION_OF_NUCLEOTIDE_BINDING_OLIGOMERIZATION_DOMAIN_CONTAINING_SIGNALING_PATHWAY	3/283	13/19454	0.000781903	0.00902464	0.00725806	BIRC3/SLC15A3/TNFAIP3	3	3	283	13	19454	0.230769
GOMF_ANNEALING_ACTIVITY	GOMF_ANNEALING_ACTIVITY	GOMF_ANNEALING_ACTIVITY	3/283	13/19454	0.000781903	0.00902464	0.00725806	RAD54L/RECQL4/BLM	3	3	283	13	19454	0.230769
REACTOME_CHK1_CHK2_CDS1_MEDIATED_INACTIVATION_OF_CYCLIN_B_CDK1_COMPLEX	REACTOME_CHK1_CHK2_CDS1_MEDIATED_INACTIVATION_OF_CYCLIN_B_CDK1_COMPLEX	REACTOME_CHK1_CHK2_CDS1_MEDIATED_INACTIVATION_OF_CYCLIN_B_CDK1_COMPLEX	3/283	13/19454	0.000781903	0.00902464	0.00725806	CCNB1/CDC25C/CDK1	3	3	283	13	19454	0.230769
REACTOME_ECM_PROTEOGLYCANS	REACTOME_ECM_PROTEOGLYCANS	REACTOME_ECM_PROTEOGLYCANS	6/283	76/19454	0.000837616	0.00964075	0.00775356	COMP/SERPINE1/COL1A1/COL5A1/COL4A2/COL4A1	6	6	283	76	19454	0.0789474
PID_P53_DOWNSTREAM_PATHWAY	PID_P53_DOWNSTREAM_PATHWAY	PID_P53_DOWNSTREAM_PATHWAY	8/283	137/19454	0.000900539	0.0103362	0.00831287	CX3CL1/E2F2/E2F1/SERPINE1/LIF/CCNB1/RNF144B/PMAIP1	8	8	283	137	19454	0.0583942
REACTOME_HOMOLOGY_DIRECTED_REPAIR	REACTOME_HOMOLOGY_DIRECTED_REPAIR	REACTOME_HOMOLOGY_DIRECTED_REPAIR	8/283	138/19454	0.000944154	0.0107769	0.00866733	POLQ/CLSPN/RAD51AP1/CCNA2/EME1/EXO1/XRCC2/BLM	8	8	283	138	19454	0.057971
WP_MEASLES_VIRUS_INFECTION	WP_MEASLES_VIRUS_INFECTION	WP_MEASLES_VIRUS_INFECTION	8/283	138/19454	0.000944154	0.0107769	0.00866733	OAS1/OAS3/OAS2/TNFAIP3/IL6/MX1/CCNE2/IRF7	8	8	283	138	19454	0.057971
GOMF_EXTRACELLULAR_MATRIX_STRUCTURAL_CONSTITUENT	GOMF_EXTRACELLULAR_MATRIX_STRUCTURAL_CONSTITUENT	GOMF_EXTRACELLULAR_MATRIX_STRUCTURAL_CONSTITUENT	9/283	172/19454	0.000958029	0.0109052	0.00877047	ELN/COMP/COL1A1/COL7A1/COL10A1/COL5A1/POSTN/COL4A2/COL4A1	9	9	283	172	19454	0.0523256
GOBP_POSITIVE_REGULATION_OF_TUMOR_NECROSIS_FACTOR_SUPERFAMILY_CYTOKINE_PRODUCTION	GOBP_POSITIVE_REGULATION_OF_TUMOR_NECROSIS_FACTOR_SUPERFAMILY_CYTOKINE_PRODUCTION	GOBP_POSITIVE_REGULATION_OF_TUMOR_NECROSIS_FACTOR_SUPERFAMILY_CYTOKINE_PRODUCTION	7/283	107/19454	0.000967349	0.010981	0.00883146	CYBA/OAS1/OAS3/OAS2/IL6/NOD2/LGALS9	7	7	283	107	19454	0.0654206
GOBP_NEGATIVE_REGULATION_OF_CYTOKINE_PRODUCTION	GOBP_NEGATIVE_REGULATION_OF_CYTOKINE_PRODUCTION	GOBP_NEGATIVE_REGULATION_OF_CYTOKINE_PRODUCTION	14/283	365/19454	0.000972199	0.0110058	0.00885143	CX3CL1/IGF1/OAS1/LAG3/CD200/OAS3/TNFAIP3/BST2/IDO1/IL6/NOD2/LGALS9/TRAIP/HLA-F	14	14	283	365	19454	0.0383562
BIOCARTA_PLATELETAPP_PATHWAY	BIOCARTA_PLATELETAPP_PATHWAY	BIOCARTA_PLATELETAPP_PATHWAY	3/283	14/19454	0.00098448	0.011054	0.00889017	SERPINE1/COL4A2/COL4A1	3	3	283	14	19454	0.214286
REACTOME_GOLGI_CISTERNAE_PERICENTRIOLAR_STACK_REORGANIZATION	REACTOME_GOLGI_CISTERNAE_PERICENTRIOLAR_STACK_REORGANIZATION	REACTOME_GOLGI_CISTERNAE_PERICENTRIOLAR_STACK_REORGANIZATION	3/283	14/19454	0.00098448	0.011054	0.00889017	CCNB1/PLK1/CDK1	3	3	283	14	19454	0.214286
REACTOME_TP53_REGULATES_TRANSCRIPTION_OF_GENES_INVOLVED_IN_G1_CELL_CYCLE_ARREST	REACTOME_TP53_REGULATES_TRANSCRIPTION_OF_GENES_INVOLVED_IN_G1_CELL_CYCLE_ARREST	REACTOME_TP53_REGULATES_TRANSCRIPTION_OF_GENES_INVOLVED_IN_G1_CELL_CYCLE_ARREST	3/283	14/19454	0.00098448	0.011054	0.00889017	E2F1/CCNA2/CCNE2	3	3	283	14	19454	0.214286
GOBP_POSITIVE_REGULATION_OF_EPITHELIAL_CELL_PROLIFERATION	GOBP_POSITIVE_REGULATION_OF_EPITHELIAL_CELL_PROLIFERATION	GOBP_POSITIVE_REGULATION_OF_EPITHELIAL_CELL_PROLIFERATION	10/283	209/19454	0.00100912	0.0111536	0.00897026	IGF1/CYBA/MYDGF/TGM1/TNFAIP3/NOD2/CCL11/EGFL7/IQGAP3/MMP12	10	10	283	209	19454	0.0478469
GOBP_POSITIVE_REGULATION_OF_CELL_CYCLE_G2_M_PHASE_TRANSITION	GOBP_POSITIVE_REGULATION_OF_CELL_CYCLE_G2_M_PHASE_TRANSITION	GOBP_POSITIVE_REGULATION_OF_CELL_CYCLE_G2_M_PHASE_TRANSITION	4/283	31/19454	0.00101224	0.0111536	0.00897026	CCNB1/DTL/CDC25C/CDK1	4	4	283	31	19454	0.129032
GOBP_TOLERANCE_INDUCTION	GOBP_TOLERANCE_INDUCTION	GOBP_TOLERANCE_INDUCTION	4/283	31/19454	0.00101224	0.0111536	0.00897026	TNFAIP3/IDO1/LGALS9/HLA-B	4	4	283	31	19454	0.129032
GOMF_ADENYLYLTRANSFERASE_ACTIVITY	GOMF_ADENYLYLTRANSFERASE_ACTIVITY	GOMF_ADENYLYLTRANSFERASE_ACTIVITY	4/283	31/19454	0.00101224	0.0111536	0.00897026	OAS1/OAS3/OAS2/OASL	4	4	283	31	19454	0.129032
GOMF_FIBRONECTIN_BINDING	GOMF_FIBRONECTIN_BINDING	GOMF_FIBRONECTIN_BINDING	4/283	31/19454	0.00101224	0.0111536	0.00897026	FSTL3/EPHA1/CTSS/IGFBP6	4	4	283	31	19454	0.129032
WP_OLIGODENDROCYTE_SPECIFICATION_AND_DIFFERENTIATION_LEADING_TO_MYELIN_COMPONENTS_FOR_CNS	WP_OLIGODENDROCYTE_SPECIFICATION_AND_DIFFERENTIATION_LEADING_TO_MYELIN_COMPONENTS_FOR_CNS	WP_OLIGODENDROCYTE_SPECIFICATION_AND_DIFFERENTIATION_LEADING_TO_MYELIN_COMPONENTS_FOR_CNS	4/283	31/19454	0.00101224	0.0111536	0.00897026	IGF1/CXCL2/LIF/CXCL1	4	4	283	31	19454	0.129032
WP_TYPE_I_INTERFERON_INDUCTION_AND_SIGNALING_DURING_SARSCOV2_INFECTION	WP_TYPE_I_INTERFERON_INDUCTION_AND_SIGNALING_DURING_SARSCOV2_INFECTION	WP_TYPE_I_INTERFERON_INDUCTION_AND_SIGNALING_DURING_SARSCOV2_INFECTION	4/283	31/19454	0.00101224	0.0111536	0.00897026	OAS1/OAS3/OAS2/IRF7	4	4	283	31	19454	0.129032
WP_VITAMIN_B12_METABOLISM	WP_VITAMIN_B12_METABOLISM	WP_VITAMIN_B12_METABOLISM	5/283	53/19454	0.00101994	0.0112085	0.00901445	SERPINE1/CCL2/IL6/CBS/CCL5	5	5	283	53	19454	0.0943396
REACTOME_THE_ROLE_OF_GTSE1_IN_G2_M_PROGRESSION_AFTER_G2_CHECKPOINT	REACTOME_THE_ROLE_OF_GTSE1_IN_G2_M_PROGRESSION_AFTER_G2_CHECKPOINT	REACTOME_THE_ROLE_OF_GTSE1_IN_G2_M_PROGRESSION_AFTER_G2_CHECKPOINT	6/283	79/19454	0.00102709	0.0112572	0.00905356	GTSE1/CCNB1/TUBB2B/PLK1/CDK1/PSMB10	6	6	283	79	19454	0.0759494
GOBP_SPINDLE_ASSEMBLY	GOBP_SPINDLE_ASSEMBLY	GOBP_SPINDLE_ASSEMBLY	8/283	141/19454	0.00108525	0.0118631	0.00954085	SPAG5/NDC80/MYBL2/CDC20/NEK2/PLK1/AURKB/KIFC1	8	8	283	141	19454	0.0567376
GOBP_REGULATION_OF_RELEASE_OF_SEQUESTERED_CALCIUM_ION_INTO_CYTOSOL	GOBP_REGULATION_OF_RELEASE_OF_SEQUESTERED_CALCIUM_ION_INTO_CYTOSOL	GOBP_REGULATION_OF_RELEASE_OF_SEQUESTERED_CALCIUM_ION_INTO_CYTOSOL	6/283	80/19454	0.00109705	0.0119604	0.00961918	CX3CL1/CYBA/BDKRB1/NTSR1/CXCL10/CXCL11	6	6	283	80	19454	0.075
GOBP_POSITIVE_REGULATION_OF_CALCIUM_ION_TRANSPORT_INTO_CYTOSOL	GOBP_POSITIVE_REGULATION_OF_CALCIUM_ION_TRANSPORT_INTO_CYTOSOL	GOBP_POSITIVE_REGULATION_OF_CALCIUM_ION_TRANSPORT_INTO_CYTOSOL	5/283	54/19454	0.00111084	0.0120789	0.00971444	CX3CL1/BDKRB1/NTSR1/CXCL10/CXCL11	5	5	283	54	19454	0.0925926
GOBP_INTERSTRAND_CROSS_LINK_REPAIR	GOBP_INTERSTRAND_CROSS_LINK_REPAIR	GOBP_INTERSTRAND_CROSS_LINK_REPAIR	4/283	32/19454	0.00114374	0.0123716	0.00994981	NEIL3/RAD51AP1/HROB/FANCD2	4	4	283	32	19454	0.125
WP_ANTIVIRAL_AND_ANTIINFLAMMATORY_EFFECTS_OF_NRF2_ON_SARSCOV2_PATHWAY	WP_ANTIVIRAL_AND_ANTIINFLAMMATORY_EFFECTS_OF_NRF2_ON_SARSCOV2_PATHWAY	WP_ANTIVIRAL_AND_ANTIINFLAMMATORY_EFFECTS_OF_NRF2_ON_SARSCOV2_PATHWAY	4/283	32/19454	0.00114374	0.0123716	0.00994981	CCL2/IL6/MMP3/CXCL8	4	4	283	32	19454	0.125
REACTOME_DNA_REPAIR	REACTOME_DNA_REPAIR	REACTOME_DNA_REPAIR	13/283	330/19454	0.00115159	0.012424	0.00999198	POLQ/CLSPN/NEIL3/RAD51AP1/DTL/FANCD2/CCNA2/EME1/PCLAF/EXO1/ISG15/XRCC2/BLM	13	13	283	330	19454	0.0393939
GOBP_POSITIVE_REGULATION_OF_TRANSMEMBRANE_TRANSPORT	GOBP_POSITIVE_REGULATION_OF_TRANSMEMBRANE_TRANSPORT	GOBP_POSITIVE_REGULATION_OF_TRANSMEMBRANE_TRANSPORT	10/283	213/19454	0.00116455	0.012531	0.0100781	CX3CL1/IGF1/ACTN2/BDKRB1/NTSR1/CCL2/C3/CTSS/CXCL10/CXCL11	10	10	283	213	19454	0.0469484
GOBP_FIBROBLAST_PROLIFERATION	GOBP_FIBROBLAST_PROLIFERATION	GOBP_FIBROBLAST_PROLIFERATION	6/283	81/19454	0.0011706	0.0125635	0.0101042	IGF1/CDC6/E2F1/CCNB1/CCNA2/WNT7B	6	6	283	81	19454	0.0740741
GOBP_RESPONSE_TO_IONIZING_RADIATION	GOBP_RESPONSE_TO_IONIZING_RADIATION	GOBP_RESPONSE_TO_IONIZING_RADIATION	8/283	143/19454	0.00118832	0.0127205	0.0102305	CYBA/RAD54L/RAD51AP1/FANCD2/VCAM1/CXCL10/XRCC2/BLM	8	8	283	143	19454	0.0559441
GOBP_SPINDLE_LOCALIZATION	GOBP_SPINDLE_LOCALIZATION	GOBP_SPINDLE_LOCALIZATION	5/283	55/19454	0.0012076	0.0128467	0.0103319	NDC80/CENPA/ESPL1/MAD2L1/PLK1	5	5	283	55	19454	0.0909091
WP_DNA_IRDOUBLE_STRAND_BREAKS_AND_CELLULAR_RESPONSE_VIA_ATM	WP_DNA_IRDOUBLE_STRAND_BREAKS_AND_CELLULAR_RESPONSE_VIA_ATM	WP_DNA_IRDOUBLE_STRAND_BREAKS_AND_CELLULAR_RESPONSE_VIA_ATM	5/283	55/19454	0.0012076	0.0128467	0.0103319	E2F1/FANCD2/CDC25C/EXO1/BLM	5	5	283	55	19454	0.0909091
BIOCARTA_ERYTH_PATHWAY	BIOCARTA_ERYTH_PATHWAY	BIOCARTA_ERYTH_PATHWAY	3/283	15/19454	0.00121742	0.0128467	0.0103319	IGF1/IL6/CSF2	3	3	283	15	19454	0.2
BIOCARTA_STEM_PATHWAY	BIOCARTA_STEM_PATHWAY	BIOCARTA_STEM_PATHWAY	3/283	15/19454	0.00121742	0.0128467	0.0103319	IL6/CSF2/CXCL8	3	3	283	15	19454	0.2
REACTOME_DEPOLYMERISATION_OF_THE_NUCLEAR_LAMINA	REACTOME_DEPOLYMERISATION_OF_THE_NUCLEAR_LAMINA	REACTOME_DEPOLYMERISATION_OF_THE_NUCLEAR_LAMINA	3/283	15/19454	0.00121742	0.0128467	0.0103319	LMNB1/CCNB1/CDK1	3	3	283	15	19454	0.2
GOBP_REGULATION_OF_RESPONSE_TO_CYTOKINE_STIMULUS	GOBP_REGULATION_OF_RESPONSE_TO_CYTOKINE_STIMULUS	GOBP_REGULATION_OF_RESPONSE_TO_CYTOKINE_STIMULUS	9/283	178/19454	0.00121875	0.0128467	0.0103319	OAS1/OAS3/TNFAIP3/IL6/TRAIP/IRF7/ISG15/MMP12/CCL5	9	9	283	178	19454	0.0505618
GOBP_NEGATIVE_REGULATION_OF_IMMUNE_EFFECTOR_PROCESS	GOBP_NEGATIVE_REGULATION_OF_IMMUNE_EFFECTOR_PROCESS	GOBP_NEGATIVE_REGULATION_OF_IMMUNE_EFFECTOR_PROCESS	7/283	112/19454	0.00126401	0.0132561	0.0106612	IL4I1/BST2/NOD2/IL7R/LGALS9/HLA-F/HLA-B	7	7	283	112	19454	0.0625
GOBP_T_CELL_MEDIATED_IMMUNITY	GOBP_T_CELL_MEDIATED_IMMUNITY	GOBP_T_CELL_MEDIATED_IMMUNITY	7/283	112/19454	0.00126401	0.0132561	0.0106612	IL4I1/RSAD2/IL6/NOD2/IL7R/HLA-F/HLA-B	7	7	283	112	19454	0.0625
GOBP_NEGATIVE_REGULATION_OF_LYMPHOCYTE_APOPTOTIC_PROCESS	GOBP_NEGATIVE_REGULATION_OF_LYMPHOCYTE_APOPTOTIC_PROCESS	GOBP_NEGATIVE_REGULATION_OF_LYMPHOCYTE_APOPTOTIC_PROCESS	4/283	33/19454	0.00128675	0.0134264	0.0107982	IDO1/IL7R/AURKB/CCL5	4	4	283	33	19454	0.121212
WP_GASTRIC_CANCER_NETWORK_2	WP_GASTRIC_CANCER_NETWORK_2	WP_GASTRIC_CANCER_NETWORK_2	4/283	33/19454	0.00128675	0.0134264	0.0107982	CHTF18/TOP2A/RNF144B/UBE2C	4	4	283	33	19454	0.121212
GOBP_REGULATION_OF_UBIQUITIN_PROTEIN_TRANSFERASE_ACTIVITY	GOBP_REGULATION_OF_UBIQUITIN_PROTEIN_TRANSFERASE_ACTIVITY	GOBP_REGULATION_OF_UBIQUITIN_PROTEIN_TRANSFERASE_ACTIVITY	5/283	56/19454	0.00131045	0.0136392	0.0109693	CDC20/BUB1B/MAD2L1/PLK1/UBE2C	5	5	283	56	19454	0.0892857
GOBP_CELL_CYCLE_G1_S_PHASE_TRANSITION	GOBP_CELL_CYCLE_G1_S_PHASE_TRANSITION	GOBP_CELL_CYCLE_G1_S_PHASE_TRANSITION	11/283	255/19454	0.00133159	0.0138245	0.0111183	GTSE1/CDC6/E2F1/CCL2/GLI1/KIF14/CCNA2/RRM2/CCNE2/IQGAP3/EIF4EBP1	11	11	283	255	19454	0.0431373
GOBP_MICROTUBULE_ORGANIZING_CENTER_ORGANIZATION	GOBP_MICROTUBULE_ORGANIZING_CENTER_ORGANIZATION	GOBP_MICROTUBULE_ORGANIZING_CENTER_ORGANIZATION	8/283	146/19454	0.00135741	0.0140572	0.0113055	WDR62/NDC80/NEK2/SGO1/PCLAF/PLK1/CDK1/XRCC2	8	8	283	146	19454	0.0547945
GOBP_REGULATION_OF_LYMPHOCYTE_APOPTOTIC_PROCESS	GOBP_REGULATION_OF_LYMPHOCYTE_APOPTOTIC_PROCESS	GOBP_REGULATION_OF_LYMPHOCYTE_APOPTOTIC_PROCESS	5/283	57/19454	0.00141963	0.0146647	0.0117941	IDO1/IL7R/LGALS9/AURKB/CCL5	5	5	283	57	19454	0.0877193
GOBP_REGULATION_OF_CELL_CYCLE_CHECKPOINT	GOBP_REGULATION_OF_CELL_CYCLE_CHECKPOINT	GOBP_REGULATION_OF_CELL_CYCLE_CHECKPOINT	4/283	34/19454	0.00144181	0.014783	0.0118892	NDC80/CCNB1/MAD2L1/CDT1	4	4	283	34	19454	0.117647
GOBP_REGULATION_OF_T_CELL_APOPTOTIC_PROCESS	GOBP_REGULATION_OF_T_CELL_APOPTOTIC_PROCESS	GOBP_REGULATION_OF_T_CELL_APOPTOTIC_PROCESS	4/283	34/19454	0.00144181	0.014783	0.0118892	IDO1/IL7R/LGALS9/CCL5	4	4	283	34	19454	0.117647
WP_FLUOROPYRIMIDINE_ACTIVITY	WP_FLUOROPYRIMIDINE_ACTIVITY	WP_FLUOROPYRIMIDINE_ACTIVITY	4/283	34/19454	0.00144181	0.014783	0.0118892	TYMP/CDA/TK1/RRM2	4	4	283	34	19454	0.117647
GOBP_POSITIVE_REGULATION_OF_ADAPTIVE_IMMUNE_RESPONSE	GOBP_POSITIVE_REGULATION_OF_ADAPTIVE_IMMUNE_RESPONSE	GOBP_POSITIVE_REGULATION_OF_ADAPTIVE_IMMUNE_RESPONSE	7/283	115/19454	0.00147351	0.0150707	0.0121206	C3/RSAD2/IL6/NOD2/NLRP10/HLA-F/HLA-B	7	7	283	115	19454	0.0608696
GOBP_NUCLEOTIDE_BINDING_OLIGOMERIZATION_DOMAIN_CONTAINING_2_SIGNALING_PATHWAY	GOBP_NUCLEOTIDE_BINDING_OLIGOMERIZATION_DOMAIN_CONTAINING_2_SIGNALING_PATHWAY	GOBP_NUCLEOTIDE_BINDING_OLIGOMERIZATION_DOMAIN_CONTAINING_2_SIGNALING_PATHWAY	3/283	16/19454	0.00148232	0.015086	0.0121329	SLC15A3/TNFAIP3/NOD2	3	3	283	16	19454	0.1875
GOBP_POSITIVE_REGULATION_OF_METAPHASE_ANAPHASE_TRANSITION_OF_CELL_CYCLE	GOBP_POSITIVE_REGULATION_OF_METAPHASE_ANAPHASE_TRANSITION_OF_CELL_CYCLE	GOBP_POSITIVE_REGULATION_OF_METAPHASE_ANAPHASE_TRANSITION_OF_CELL_CYCLE	3/283	16/19454	0.00148232	0.015086	0.0121329	DLGAP5/ESPL1/CDT1	3	3	283	16	19454	0.1875
GOBP_REGULATION_OF_LEUKOCYTE_MEDIATED_CYTOTOXICITY	GOBP_REGULATION_OF_LEUKOCYTE_MEDIATED_CYTOTOXICITY	GOBP_REGULATION_OF_LEUKOCYTE_MEDIATED_CYTOTOXICITY	6/283	85/19454	0.00150324	0.0152613	0.0122739	LAG3/CXCL6/IL7R/LGALS9/HLA-F/HLA-B	6	6	283	85	19454	0.0705882
GOBP_REGULATION_OF_MONONUCLEAR_CELL_MIGRATION	GOBP_REGULATION_OF_MONONUCLEAR_CELL_MIGRATION	GOBP_REGULATION_OF_MONONUCLEAR_CELL_MIGRATION	7/283	116/19454	0.00154905	0.0156879	0.012617	CD200/SERPINE1/CCL7/CCL2/LGALS9/CXCL10/CCL5	7	7	283	116	19454	0.0603448
GOBP_NEGATIVE_REGULATION_OF_PEPTIDASE_ACTIVITY	GOBP_NEGATIVE_REGULATION_OF_PEPTIDASE_ACTIVITY	GOBP_NEGATIVE_REGULATION_OF_PEPTIDASE_ACTIVITY	11/283	260/19454	0.00155396	0.0156992	0.0126261	BIRC3/BIRC5/SERPINE1/COL7A1/C3/BCL2L12/IFI6/BST2/SERPINE2/PTTG1/CST1	11	11	283	260	19454	0.0423077
GOBP_REGULATION_OF_T_CELL_ACTIVATION	GOBP_REGULATION_OF_T_CELL_ACTIVATION	GOBP_REGULATION_OF_T_CELL_ACTIVATION	13/283	342/19454	0.00158468	0.0159705	0.0128442	IGF1/LAG3/IL4I1/CCL2/TNFSF18/IDO1/IL6/FANCD2/VCAM1/NOD2/IL7R/LGALS9/CCL5	13	13	283	342	19454	0.0380117
GOBP_RECEPTOR_SIGNALING_PATHWAY_VIA_STAT	GOBP_RECEPTOR_SIGNALING_PATHWAY_VIA_STAT	GOBP_RECEPTOR_SIGNALING_PATHWAY_VIA_STAT	9/283	185/19454	0.0015924	0.0160092	0.0128754	CRLF1/IGF1/CCL2/TNFSF18/LIF/IL6/CSF2/IL7R/CCL5	9	9	283	185	19454	0.0486486
WP_PYRIMIDINE_METABOLISM	WP_PYRIMIDINE_METABOLISM	WP_PYRIMIDINE_METABOLISM	6/283	86/19454	0.00159662	0.0160127	0.0128782	POLA2/TYMP/CMPK2/CDA/TK1/RRM2	6	6	283	86	19454	0.0697674
GOBP_CYTOPLASMIC_PATTERN_RECOGNITION_RECEPTOR_SIGNALING_PATHWAY_IN_RESPONSE_TO_VIRUS	GOBP_CYTOPLASMIC_PATTERN_RECOGNITION_RECEPTOR_SIGNALING_PATHWAY_IN_RESPONSE_TO_VIRUS	GOBP_CYTOPLASMIC_PATTERN_RECOGNITION_RECEPTOR_SIGNALING_PATHWAY_IN_RESPONSE_TO_VIRUS	4/283	35/19454	0.00160943	0.0161021	0.0129501	BIRC3/OAS3/OASL/IRF7	4	4	283	35	19454	0.114286
GOBP_POSITIVE_REGULATION_OF_LYMPHOCYTE_MEDIATED_IMMUNITY	GOBP_POSITIVE_REGULATION_OF_LYMPHOCYTE_MEDIATED_IMMUNITY	GOBP_POSITIVE_REGULATION_OF_LYMPHOCYTE_MEDIATED_IMMUNITY	7/283	117/19454	0.00162757	0.0162442	0.0130644	LAG3/C3/RSAD2/IL6/NOD2/HLA-F/HLA-B	7	7	283	117	19454	0.0598291
GOBP_POSITIVE_REGULATION_OF_NUCLEAR_DIVISION	GOBP_POSITIVE_REGULATION_OF_NUCLEAR_DIVISION	GOBP_POSITIVE_REGULATION_OF_NUCLEAR_DIVISION	5/283	59/19454	0.00165789	0.0164673	0.0132438	IGF1/RAD51AP1/DLGAP5/ESPL1/CDT1	5	5	283	59	19454	0.0847458
REACTOME_NON_INTEGRIN_MEMBRANE_ECM_INTERACTIONS	REACTOME_NON_INTEGRIN_MEMBRANE_ECM_INTERACTIONS	REACTOME_NON_INTEGRIN_MEMBRANE_ECM_INTERACTIONS	5/283	59/19454	0.00165789	0.0164673	0.0132438	COL1A1/COL10A1/COL5A1/COL4A2/COL4A1	5	5	283	59	19454	0.0847458
GOBP_REGULATION_OF_CHEMOTAXIS	GOBP_REGULATION_OF_CHEMOTAXIS	GOBP_REGULATION_OF_CHEMOTAXIS	10/283	225/19454	0.00175188	0.0173592	0.0139611	SERPINE1/CCL7/CCL2/IL6/TUBB2B/NOD2/LGALS9/CXCL10/CXCL8/CCL5	10	10	283	225	19454	0.0444444
GOBP_COLLAGEN_ACTIVATED_SIGNALING_PATHWAY	GOBP_COLLAGEN_ACTIVATED_SIGNALING_PATHWAY	GOBP_COLLAGEN_ACTIVATED_SIGNALING_PATHWAY	3/283	17/19454	0.0017807	0.0174407	0.0140267	COL1A1/COL4A2/COL4A1	3	3	283	17	19454	0.176471
GOBP_POSITIVE_REGULATION_OF_LYMPHOCYTE_APOPTOTIC_PROCESS	GOBP_POSITIVE_REGULATION_OF_LYMPHOCYTE_APOPTOTIC_PROCESS	GOBP_POSITIVE_REGULATION_OF_LYMPHOCYTE_APOPTOTIC_PROCESS	3/283	17/19454	0.0017807	0.0174407	0.0140267	IDO1/LGALS9/CCL5	3	3	283	17	19454	0.176471
REACTOME_ABERRANT_REGULATION_OF_MITOTIC_G1_S_TRANSITION_IN_CANCER_DUE_TO_RB1_DEFECTS	REACTOME_ABERRANT_REGULATION_OF_MITOTIC_G1_S_TRANSITION_IN_CANCER_DUE_TO_RB1_DEFECTS	REACTOME_ABERRANT_REGULATION_OF_MITOTIC_G1_S_TRANSITION_IN_CANCER_DUE_TO_RB1_DEFECTS	3/283	17/19454	0.0017807	0.0174407	0.0140267	E2F2/E2F1/CCNE2	3	3	283	17	19454	0.176471
WP_PLATELETMEDIATED_INTERACTIONS_WITH_VASCULAR_AND_CIRCULATING_CELLS	WP_PLATELETMEDIATED_INTERACTIONS_WITH_VASCULAR_AND_CIRCULATING_CELLS	WP_PLATELETMEDIATED_INTERACTIONS_WITH_VASCULAR_AND_CIRCULATING_CELLS	3/283	17/19454	0.0017807	0.0174407	0.0140267	CCL2/VCAM1/CCL5	3	3	283	17	19454	0.176471
GOBP_ESTABLISHMENT_OF_SPINDLE_ORIENTATION	GOBP_ESTABLISHMENT_OF_SPINDLE_ORIENTATION	GOBP_ESTABLISHMENT_OF_SPINDLE_ORIENTATION	4/283	36/19454	0.00179012	0.0174407	0.0140267	NDC80/CENPA/MAD2L1/PLK1	4	4	283	36	19454	0.111111
GOBP_REGULATORY_T_CELL_DIFFERENTIATION	GOBP_REGULATORY_T_CELL_DIFFERENTIATION	GOBP_REGULATORY_T_CELL_DIFFERENTIATION	4/283	36/19454	0.00179012	0.0174407	0.0140267	LAG3/IL4I1/FANCD2/LGALS9	4	4	283	36	19454	0.111111
GOBP_POSITIVE_REGULATION_OF_CALCIUM_ION_TRANSPORT	GOBP_POSITIVE_REGULATION_OF_CALCIUM_ION_TRANSPORT	GOBP_POSITIVE_REGULATION_OF_CALCIUM_ION_TRANSPORT	7/283	119/19454	0.00179388	0.0174407	0.0140267	CX3CL1/BDKRB1/NTSR1/CCL2/CXCL10/CXCL11/CCL5	7	7	283	119	19454	0.0588235
GOBP_RESPONSE_TO_FIBROBLAST_GROWTH_FACTOR	GOBP_RESPONSE_TO_FIBROBLAST_GROWTH_FACTOR	GOBP_RESPONSE_TO_FIBROBLAST_GROWTH_FACTOR	7/283	119/19454	0.00179388	0.0174407	0.0140267	CCL2/COL1A1/DLL4/SULF1/CXCL8/SHCBP1/CCL5	7	7	283	119	19454	0.0588235
GOBP_MONONUCLEAR_CELL_DIFFERENTIATION	GOBP_MONONUCLEAR_CELL_DIFFERENTIATION	GOBP_MONONUCLEAR_CELL_DIFFERENTIATION	15/283	434/19454	0.00182274	0.0176769	0.0142167	LAG3/IL4I1/GPR68/BATF3/DLL4/RSAD2/IL6/FANCD2/VCAM1/CSF2/IL7R/LGALS9/FZD8/IRF7/HLA-B	15	15	283	434	19454	0.0345622
GOBP_REGULATION_OF_EXTRINSIC_APOPTOTIC_SIGNALING_PATHWAY	GOBP_REGULATION_OF_EXTRINSIC_APOPTOTIC_SIGNALING_PATHWAY	GOBP_REGULATION_OF_EXTRINSIC_APOPTOTIC_SIGNALING_PATHWAY	8/283	153/19454	0.00182673	0.0176769	0.0142167	CX3CL1/IGF1/SERPINE1/TNFAIP3/BCL2L12/IFI6/PMAIP1/CSF2	8	8	283	153	19454	0.0522876
WP_ALLOGRAFT_REJECTION	WP_ALLOGRAFT_REJECTION	WP_ALLOGRAFT_REJECTION	6/283	89/19454	0.00190338	0.0183757	0.0147786	C3/COL5A1/CXCL11/CXCL8/HLA-F/HLA-B	6	6	283	89	19454	0.0674157
GOBP_TYPE_2_IMMUNE_RESPONSE	GOBP_TYPE_2_IMMUNE_RESPONSE	GOBP_TYPE_2_IMMUNE_RESPONSE	4/283	37/19454	0.00198442	0.0191133	0.0153719	IDO1/RSAD2/IL6/NOD2	4	4	283	37	19454	0.108108
GOMF_SULFUR_COMPOUND_BINDING	GOMF_SULFUR_COMPOUND_BINDING	GOMF_SULFUR_COMPOUND_BINDING	11/283	269/19454	0.00203057	0.0195124	0.0156928	COMP/CCL7/CCL8/CXCL6/COL5A1/POSTN/SERPINE2/CBS/CXCL10/CXCL11/CXCL8	11	11	283	269	19454	0.0408922
GOMF_ENDOPEPTIDASE_REGULATOR_ACTIVITY	GOMF_ENDOPEPTIDASE_REGULATOR_ACTIVITY	GOMF_ENDOPEPTIDASE_REGULATOR_ACTIVITY	9/283	192/19454	0.00205293	0.0196814	0.0158288	BIRC3/BIRC5/SERPINE1/COL7A1/C3/BST2/SERPINE2/PTTG1/CST1	9	9	283	192	19454	0.046875
GOMF_INTEGRIN_BINDING	GOMF_INTEGRIN_BINDING	GOMF_INTEGRIN_BINDING	8/283	156/19454	0.0020634	0.019736	0.0158727	CX3CL1/IGF1/ACTN2/COMP/COL5A1/VCAM1/ESM1/ISG15	8	8	283	156	19454	0.0512821
GOBP_POSITIVE_REGULATION_OF_INTERLEUKIN_8_PRODUCTION	GOBP_POSITIVE_REGULATION_OF_INTERLEUKIN_8_PRODUCTION	GOBP_POSITIVE_REGULATION_OF_INTERLEUKIN_8_PRODUCTION	5/283	62/19454	0.00206857	0.0197398	0.0158757	SERPINE1/IL6/NOD2/LGALS9/NLRP10	5	5	283	62	19454	0.0806452
GOBP_REGULATION_OF_VASCULATURE_DEVELOPMENT	GOBP_REGULATION_OF_VASCULATURE_DEVELOPMENT	GOBP_REGULATION_OF_VASCULATURE_DEVELOPMENT	13/283	353/19454	0.00209285	0.0198523	0.0159662	E2F2/MYDGF/SERPINE1/TNFAIP3/C3/ADM2/COL4A2/IL6/SULF1/EPHA1/CXCL10/CXCL8/CCL11	13	13	283	353	19454	0.0368272
GOBP_ANAPHASE_PROMOTING_COMPLEX_DEPENDENT_CATABOLIC_PROCESS	GOBP_ANAPHASE_PROMOTING_COMPLEX_DEPENDENT_CATABOLIC_PROCESS	GOBP_ANAPHASE_PROMOTING_COMPLEX_DEPENDENT_CATABOLIC_PROCESS	3/283	18/19454	0.00211399	0.0198523	0.0159662	CDC20/PLK1/UBE2C	3	3	283	18	19454	0.166667
GOBP_NEGATIVE_REGULATION_OF_NEUROINFLAMMATORY_RESPONSE	GOBP_NEGATIVE_REGULATION_OF_NEUROINFLAMMATORY_RESPONSE	GOBP_NEGATIVE_REGULATION_OF_NEUROINFLAMMATORY_RESPONSE	3/283	18/19454	0.00211399	0.0198523	0.0159662	CX3CL1/IGF1/CD200	3	3	283	18	19454	0.166667
GOBP_POSITIVE_REGULATION_OF_CHROMOSOME_SEPARATION	GOBP_POSITIVE_REGULATION_OF_CHROMOSOME_SEPARATION	GOBP_POSITIVE_REGULATION_OF_CHROMOSOME_SEPARATION	3/283	18/19454	0.00211399	0.0198523	0.0159662	DLGAP5/ESPL1/CDT1	3	3	283	18	19454	0.166667
GOBP_REGULATION_OF_EXIT_FROM_MITOSIS	GOBP_REGULATION_OF_EXIT_FROM_MITOSIS	GOBP_REGULATION_OF_EXIT_FROM_MITOSIS	3/283	18/19454	0.00211399	0.0198523	0.0159662	ANLN/CDCA5/UBE2C	3	3	283	18	19454	0.166667
REACTOME_CROSSLINKING_OF_COLLAGEN_FIBRILS	REACTOME_CROSSLINKING_OF_COLLAGEN_FIBRILS	REACTOME_CROSSLINKING_OF_COLLAGEN_FIBRILS	3/283	18/19454	0.00211399	0.0198523	0.0159662	COL1A1/COL4A2/COL4A1	3	3	283	18	19454	0.166667
REACTOME_TP53_REGULATES_TRANSCRIPTION_OF_GENES_INVOLVED_IN_G2_CELL_CYCLE_ARREST	REACTOME_TP53_REGULATES_TRANSCRIPTION_OF_GENES_INVOLVED_IN_G2_CELL_CYCLE_ARREST	REACTOME_TP53_REGULATES_TRANSCRIPTION_OF_GENES_INVOLVED_IN_G2_CELL_CYCLE_ARREST	3/283	18/19454	0.00211399	0.0198523	0.0159662	CCNB1/CDC25C/CDK1	3	3	283	18	19454	0.166667
GOBP_DNA_BIOSYNTHETIC_PROCESS	GOBP_DNA_BIOSYNTHETIC_PROCESS	GOBP_DNA_BIOSYNTHETIC_PROCESS	9/283	193/19454	0.00212659	0.0199254	0.016025	POLQ/NEK2/HROB/CHTF18/GINS2/DTL/PCLAF/TK1/AURKB	9	9	283	193	19454	0.0466321
GOMF_HELICASE_ACTIVITY	GOMF_HELICASE_ACTIVITY	GOMF_HELICASE_ACTIVITY	8/283	157/19454	0.00214743	0.0200751	0.0161454	POLQ/MCM2/RAD54L/MCM5/CHTF18/RECQL4/ERCC6L/BLM	8	8	283	157	19454	0.0509554
GOBP_POSITIVE_REGULATION_OF_ORGANELLE_ORGANIZATION	GOBP_POSITIVE_REGULATION_OF_ORGANELLE_ORGANIZATION	GOBP_POSITIVE_REGULATION_OF_ORGANELLE_ORGANIZATION	16/283	487/19454	0.00216784	0.0202201	0.016262	CX3CL1/IGF1/SPAG5/ACTN2/NCAPG/RAD51AP1/NEK2/NCAPH/DLGAP5/ESPL1/PMAIP1/EPHA1/CSF2/CDT1/CCL11/AURKB	16	16	283	487	19454	0.0328542
REACTOME_DISEASES_OF_MITOTIC_CELL_CYCLE	REACTOME_DISEASES_OF_MITOTIC_CELL_CYCLE	REACTOME_DISEASES_OF_MITOTIC_CELL_CYCLE	4/283	38/19454	0.00219281	0.020407	0.0164123	E2F2/E2F1/UBE2C/CCNE2	4	4	283	38	19454	0.105263
GOBP_INTERLEUKIN_10_PRODUCTION	GOBP_INTERLEUKIN_10_PRODUCTION	GOBP_INTERLEUKIN_10_PRODUCTION	5/283	63/19454	0.00222063	0.0204814	0.0164721	IDO1/IL6/NOD2/LGALS9/ISG15	5	5	283	63	19454	0.0793651
GOBP_NUCLEOSIDE_METABOLIC_PROCESS	GOBP_NUCLEOSIDE_METABOLIC_PROCESS	GOBP_NUCLEOSIDE_METABOLIC_PROCESS	5/283	63/19454	0.00222063	0.0204814	0.0164721	TYMP/NUDT1/CDA/TK1/APOBEC3B	5	5	283	63	19454	0.0793651
GOBP_REGULATION_OF_LYMPHOCYTE_MIGRATION	GOBP_REGULATION_OF_LYMPHOCYTE_MIGRATION	GOBP_REGULATION_OF_LYMPHOCYTE_MIGRATION	5/283	63/19454	0.00222063	0.0204814	0.0164721	CD200/CCL7/CCL2/CXCL10/CCL5	5	5	283	63	19454	0.0793651
WP_MIRNAS_INVOLVEMENT_IN_THE_IMMUNE_RESPONSE_IN_SEPSIS	WP_MIRNAS_INVOLVEMENT_IN_THE_IMMUNE_RESPONSE_IN_SEPSIS	WP_MIRNAS_INVOLVEMENT_IN_THE_IMMUNE_RESPONSE_IN_SEPSIS	5/283	63/19454	0.00222063	0.0204814	0.0164721	IL6/VCAM1/CXCL8/IRF7/MIR155HG	5	5	283	63	19454	0.0793651
GOBP_MUSCLE_CELL_PROLIFERATION	GOBP_MUSCLE_CELL_PROLIFERATION	GOBP_MUSCLE_CELL_PROLIFERATION	10/283	233/19454	0.00226227	0.020819	0.0167436	CX3CL1/IGF1/ELN/CYBA/CALCRL/GLI1/TNFAIP3/IL6/CDK1/CCL5	10	10	283	233	19454	0.0429185
GOBP_NON_MEMBRANE_BOUNDED_ORGANELLE_ASSEMBLY	GOBP_NON_MEMBRANE_BOUNDED_ORGANELLE_ASSEMBLY	GOBP_NON_MEMBRANE_BOUNDED_ORGANELLE_ASSEMBLY	14/283	400/19454	0.00228581	0.0209888	0.0168802	ANLN/WDR62/SPAG5/ACTN2/NDC80/MYBL2/CENPA/CDC20/NEK2/DLGAP5/CSF2/PLK1/AURKB/KIFC1	14	14	283	400	19454	0.035
GOBP_MYELOID_LEUKOCYTE_ACTIVATION	GOBP_MYELOID_LEUKOCYTE_ACTIVATION	GOBP_MYELOID_LEUKOCYTE_ACTIVATION	10/283	234/19454	0.0023337	0.0213811	0.0171957	CX3CL1/IFI35/CD200/BATF3/CXCL6/IL6/CSF2/LGALS9/CXCL8/CCL5	10	10	283	234	19454	0.042735
REACTOME_INITIATION_OF_NUCLEAR_ENVELOPE_NE_REFORMATION	REACTOME_INITIATION_OF_NUCLEAR_ENVELOPE_NE_REFORMATION	REACTOME_INITIATION_OF_NUCLEAR_ENVELOPE_NE_REFORMATION	3/283	19/19454	0.00248355	0.0225539	0.018139	LMNB1/CCNB1/CDK1	3	3	283	19	19454	0.157895
REACTOME_SCAVENGING_BY_CLASS_A_RECEPTORS	REACTOME_SCAVENGING_BY_CLASS_A_RECEPTORS	REACTOME_SCAVENGING_BY_CLASS_A_RECEPTORS	3/283	19/19454	0.00248355	0.0225539	0.018139	COL1A1/COL4A2/COL4A1	3	3	283	19	19454	0.157895
REACTOME_TRANSCRIPTION_OF_E2F_TARGETS_UNDER_NEGATIVE_CONTROL_BY_DREAM_COMPLEX	REACTOME_TRANSCRIPTION_OF_E2F_TARGETS_UNDER_NEGATIVE_CONTROL_BY_DREAM_COMPLEX	REACTOME_TRANSCRIPTION_OF_E2F_TARGETS_UNDER_NEGATIVE_CONTROL_BY_DREAM_COMPLEX	3/283	19/19454	0.00248355	0.0225539	0.018139	CDC6/E2F1/TOP2A	3	3	283	19	19454	0.157895
WP_OVERVIEW_OF_NANOPARTICLE_EFFECTS	WP_OVERVIEW_OF_NANOPARTICLE_EFFECTS	WP_OVERVIEW_OF_NANOPARTICLE_EFFECTS	3/283	19/19454	0.00248355	0.0225539	0.018139	IL6/CXCL8/COL4A1	3	3	283	19	19454	0.157895
WP_TNFALPHA_SIGNALING_PATHWAY	WP_TNFALPHA_SIGNALING_PATHWAY	WP_TNFALPHA_SIGNALING_PATHWAY	6/283	94/19454	0.00251124	0.0227553	0.018301	BIRC3/CYBA/CCL2/TNFAIP3/IL6/PLK1	6	6	283	94	19454	0.0638298
GOBP_POSITIVE_REGULATION_OF_SMOOTH_MUSCLE_CELL_PROLIFERATION	GOBP_POSITIVE_REGULATION_OF_SMOOTH_MUSCLE_CELL_PROLIFERATION	GOBP_POSITIVE_REGULATION_OF_SMOOTH_MUSCLE_CELL_PROLIFERATION	6/283	95/19454	0.00264851	0.0239434	0.0192565	CX3CL1/IGF1/CYBA/CALCRL/IL6/CCL5	6	6	283	95	19454	0.0631579
WP_ATM_SIGNALING_PATHWAY	WP_ATM_SIGNALING_PATHWAY	WP_ATM_SIGNALING_PATHWAY	4/283	40/19454	0.00265394	0.0239434	0.0192565	CCNB1/FANCD2/CDC25C/CDK1	4	4	283	40	19454	0.1
GOBP_ADAPTIVE_IMMUNE_RESPONSE_BASED_ON_SOMATIC_RECOMBINATION_OF_IMMUNE_RECEPTORS_BUILT_FROM_IMMUNOGLOBULIN_SUPERFAMILY_DOMAINS	GOBP_ADAPTIVE_IMMUNE_RESPONSE_BASED_ON_SOMATIC_RECOMBINATION_OF_IMMUNE_RECEPTORS_BUILT_FROM_IMMUNOGLOBULIN_SUPERFAMILY_DOMAINS	GOBP_ADAPTIVE_IMMUNE_RESPONSE_BASED_ON_SOMATIC_RECOMBINATION_OF_IMMUNE_RECEPTORS_BUILT_FROM_IMMUNOGLOBULIN_SUPERFAMILY_DOMAINS	13/283	363/19454	0.00266478	0.0239888	0.019293	IL4I1/TNFAIP3/C3/RSAD2/IL6/IL18BP/NOD2/IL7R/EXO1/NLRP10/IRF7/HLA-F/HLA-B	13	13	283	363	19454	0.0358127
HALLMARK_ALLOGRAFT_REJECTION	HALLMARK_ALLOGRAFT_REJECTION	HALLMARK_ALLOGRAFT_REJECTION	9/283	200/19454	0.00270323	0.0241994	0.0194624	CCL7/CCL2/LIF/IL6/CTSS/CCL11/IRF7/PSMB10/CCL5	9	9	283	200	19454	0.045
HALLMARK_KRAS_SIGNALING_UP	HALLMARK_KRAS_SIGNALING_UP	HALLMARK_KRAS_SIGNALING_UP	9/283	200/19454	0.00270323	0.0241994	0.0194624	BIRC3/TNFAIP3/LIF/GADD45G/MALL/CTSS/CSF2/IL7R/CXCL10	9	9	283	200	19454	0.045
GOBP_POSITIVE_REGULATION_OF_ION_TRANSMEMBRANE_TRANSPORT	GOBP_POSITIVE_REGULATION_OF_ION_TRANSMEMBRANE_TRANSPORT	GOBP_POSITIVE_REGULATION_OF_ION_TRANSMEMBRANE_TRANSPORT	8/283	163/19454	0.00270971	0.0241994	0.0194624	CX3CL1/ACTN2/BDKRB1/NTSR1/CCL2/CTSS/CXCL10/CXCL11	8	8	283	163	19454	0.0490798
GOBP_RESPONSE_TO_HYDROGEN_PEROXIDE	GOBP_RESPONSE_TO_HYDROGEN_PEROXIDE	GOBP_RESPONSE_TO_HYDROGEN_PEROXIDE	7/283	128/19454	0.0027116	0.0241994	0.0194624	COL1A1/TNFAIP3/IL6/IL18BP/CDK1/FOSL1/PYCR1	7	7	283	128	19454	0.0546875
GOBP_POSITIVE_REGULATION_OF_MONONUCLEAR_CELL_MIGRATION	GOBP_POSITIVE_REGULATION_OF_MONONUCLEAR_CELL_MIGRATION	GOBP_POSITIVE_REGULATION_OF_MONONUCLEAR_CELL_MIGRATION	5/283	66/19454	0.00272566	0.0242203	0.0194792	SERPINE1/CCL7/LGALS9/CXCL10/CCL5	5	5	283	66	19454	0.0757576
PID_INTEGRIN1_PATHWAY	PID_INTEGRIN1_PATHWAY	PID_INTEGRIN1_PATHWAY	5/283	66/19454	0.00272566	0.0242203	0.0194792	COL1A1/COL7A1/COL5A1/VCAM1/COL4A1	5	5	283	66	19454	0.0757576
REACTOME_TRANSCRIPTIONAL_REGULATION_BY_TP53	REACTOME_TRANSCRIPTIONAL_REGULATION_BY_TP53	REACTOME_TRANSCRIPTIONAL_REGULATION_BY_TP53	13/283	366/19454	0.00285937	0.0253539	0.0203909	BIRC5/E2F1/CCNB1/TACO1/PMAIP1/FANCD2/CCNA2/CDC25C/CDK1/EXO1/CCNE2/AURKB/BLM	13	13	283	366	19454	0.0355191
GOBP_NEGATIVE_REGULATION_OF_NATURAL_KILLER_CELL_MEDIATED_IMMUNITY	GOBP_NEGATIVE_REGULATION_OF_NATURAL_KILLER_CELL_MEDIATED_IMMUNITY	GOBP_NEGATIVE_REGULATION_OF_NATURAL_KILLER_CELL_MEDIATED_IMMUNITY	3/283	20/19454	0.00289063	0.025359	0.020395	LGALS9/HLA-F/HLA-B	3	3	283	20	19454	0.15
GOBP_NEGATIVE_REGULATION_OF_T_CELL_APOPTOTIC_PROCESS	GOBP_NEGATIVE_REGULATION_OF_T_CELL_APOPTOTIC_PROCESS	GOBP_NEGATIVE_REGULATION_OF_T_CELL_APOPTOTIC_PROCESS	3/283	20/19454	0.00289063	0.025359	0.020395	IDO1/IL7R/CCL5	3	3	283	20	19454	0.15
GOBP_POSITIVE_REGULATION_OF_MONOCYTE_CHEMOTAXIS	GOBP_POSITIVE_REGULATION_OF_MONOCYTE_CHEMOTAXIS	GOBP_POSITIVE_REGULATION_OF_MONOCYTE_CHEMOTAXIS	3/283	20/19454	0.00289063	0.025359	0.020395	SERPINE1/CXCL10/CCL5	3	3	283	20	19454	0.15
GOBP_REGULATION_OF_DEFENSE_RESPONSE_TO_BACTERIUM	GOBP_REGULATION_OF_DEFENSE_RESPONSE_TO_BACTERIUM	GOBP_REGULATION_OF_DEFENSE_RESPONSE_TO_BACTERIUM	3/283	20/19454	0.00289063	0.025359	0.020395	CYBA/NOD2/NLRP10	3	3	283	20	19454	0.15
GOBP_SINGLE_STRANDED_VIRAL_RNA_REPLICATION_VIA_DOUBLE_STRANDED_DNA_INTERMEDIATE	GOBP_SINGLE_STRANDED_VIRAL_RNA_REPLICATION_VIA_DOUBLE_STRANDED_DNA_INTERMEDIATE	GOBP_SINGLE_STRANDED_VIRAL_RNA_REPLICATION_VIA_DOUBLE_STRANDED_DNA_INTERMEDIATE	3/283	20/19454	0.00289063	0.025359	0.020395	TOP2A/CXCL8/APOBEC3B	3	3	283	20	19454	0.15
GOBP_POSITIVE_REGULATION_OF_INTERLEUKIN_10_PRODUCTION	GOBP_POSITIVE_REGULATION_OF_INTERLEUKIN_10_PRODUCTION	GOBP_POSITIVE_REGULATION_OF_INTERLEUKIN_10_PRODUCTION	4/283	41/19454	0.00290767	0.0253769	0.0204093	IL6/NOD2/LGALS9/ISG15	4	4	283	41	19454	0.097561
GOBP_T_CELL_MIGRATION	GOBP_T_CELL_MIGRATION	GOBP_T_CELL_MIGRATION	5/283	67/19454	0.00291109	0.0253769	0.0204093	CD200/CCL2/CXCL10/CXCL11/CCL5	5	5	283	67	19454	0.0746269
REACTOME_HDR_THROUGH_HOMOLOGOUS_RECOMBINATION_HRR	REACTOME_HDR_THROUGH_HOMOLOGOUS_RECOMBINATION_HRR	REACTOME_HDR_THROUGH_HOMOLOGOUS_RECOMBINATION_HRR	5/283	67/19454	0.00291109	0.0253769	0.0204093	RAD51AP1/EME1/EXO1/XRCC2/BLM	5	5	283	67	19454	0.0746269
GOBP_NEGATIVE_REGULATION_OF_EXTRINSIC_APOPTOTIC_SIGNALING_PATHWAY	GOBP_NEGATIVE_REGULATION_OF_EXTRINSIC_APOPTOTIC_SIGNALING_PATHWAY	GOBP_NEGATIVE_REGULATION_OF_EXTRINSIC_APOPTOTIC_SIGNALING_PATHWAY	6/283	97/19454	0.00293985	0.0254664	0.0204813	CX3CL1/IGF1/SERPINE1/TNFAIP3/IFI6/CSF2	6	6	283	97	19454	0.0618557
GOBP_POSITIVE_REGULATION_OF_INTERLEUKIN_6_PRODUCTION	GOBP_POSITIVE_REGULATION_OF_INTERLEUKIN_6_PRODUCTION	GOBP_POSITIVE_REGULATION_OF_INTERLEUKIN_6_PRODUCTION	6/283	97/19454	0.00293985	0.0254664	0.0204813	POU2F2/CYBA/IL6/NOD2/LGALS9/NLRP10	6	6	283	97	19454	0.0618557
GOBP_REGULATION_OF_NOTCH_SIGNALING_PATHWAY	GOBP_REGULATION_OF_NOTCH_SIGNALING_PATHWAY	GOBP_REGULATION_OF_NOTCH_SIGNALING_PATHWAY	6/283	97/19454	0.00293985	0.0254664	0.0204813	DLL4/CHAC1/POSTN/MESP1/NOD2/EGFL7	6	6	283	97	19454	0.0618557
GOBP_INTERLEUKIN_1_PRODUCTION	GOBP_INTERLEUKIN_1_PRODUCTION	GOBP_INTERLEUKIN_1_PRODUCTION	7/283	130/19454	0.00295724	0.0255634	0.0205594	CX3CL1/IGF1/TNFAIP3/IL6/NOD2/LGALS9/NLRP10	7	7	283	130	19454	0.0538462
GOBP_REGULATION_OF_PEPTIDASE_ACTIVITY	GOBP_REGULATION_OF_PEPTIDASE_ACTIVITY	GOBP_REGULATION_OF_PEPTIDASE_ACTIVITY	15/283	457/19454	0.00297894	0.0256973	0.020667	BIRC3/BIRC5/SERPINE1/COL7A1/C3/BCL2L12/IFI6/BST2/SERPINE2/PMAIP1/RCN3/PTTG1/LGALS9/CST1/CASC2	15	15	283	457	19454	0.0328228
GOBP_CHEMOKINE_PRODUCTION	GOBP_CHEMOKINE_PRODUCTION	GOBP_CHEMOKINE_PRODUCTION	6/283	98/19454	0.00309419	0.0266359	0.0214219	OAS1/OAS3/CXCL6/IL6/NOD2/LGALS9	6	6	283	98	19454	0.0612245
REACTOME_DNA_DOUBLE_STRAND_BREAK_REPAIR	REACTOME_DNA_DOUBLE_STRAND_BREAK_REPAIR	REACTOME_DNA_DOUBLE_STRAND_BREAK_REPAIR	8/283	167/19454	0.00314429	0.0270108	0.0217234	POLQ/CLSPN/RAD51AP1/CCNA2/EME1/EXO1/XRCC2/BLM	8	8	283	167	19454	0.0479042
REACTOME_HOMOLOGOUS_DNA_PAIRING_AND_STRAND_EXCHANGE	REACTOME_HOMOLOGOUS_DNA_PAIRING_AND_STRAND_EXCHANGE	REACTOME_HOMOLOGOUS_DNA_PAIRING_AND_STRAND_EXCHANGE	4/283	42/19454	0.0031775	0.0271269	0.0218168	RAD51AP1/EXO1/XRCC2/BLM	4	4	283	42	19454	0.0952381
REACTOME_RHOF_GTPASE_CYCLE	REACTOME_RHOF_GTPASE_CYCLE	REACTOME_RHOF_GTPASE_CYCLE	4/283	42/19454	0.0031775	0.0271269	0.0218168	DEPDC1B/LMNB1/RHOF/DIAPH3	4	4	283	42	19454	0.0952381
WP_TNFRELATED_WEAK_INDUCER_OF_APOPTOSIS_TWEAK_SIGNALING_PATHWAY	WP_TNFRELATED_WEAK_INDUCER_OF_APOPTOSIS_TWEAK_SIGNALING_PATHWAY	WP_TNFRELATED_WEAK_INDUCER_OF_APOPTOSIS_TWEAK_SIGNALING_PATHWAY	4/283	42/19454	0.0031775	0.0271269	0.0218168	BIRC3/CCL2/IL6/CCL5	4	4	283	42	19454	0.0952381
GOBP_T_CELL_PROLIFERATION	GOBP_T_CELL_PROLIFERATION	GOBP_T_CELL_PROLIFERATION	9/283	205/19454	0.0031861	0.0271442	0.0218307	IGF1/IL4I1/TNFSF18/IDO1/IL6/VCAM1/LGALS9/PSMB10/CCL5	9	9	283	205	19454	0.0439024
GOMF_DAMAGED_DNA_BINDING	GOMF_DAMAGED_DNA_BINDING	GOMF_DAMAGED_DNA_BINDING	5/283	69/19454	0.00330903	0.0281336	0.0226264	POLQ/NEIL3/AUNIP/RECQL4/BLM	5	5	283	69	19454	0.0724638
BIOCARTA_MPR_PATHWAY	BIOCARTA_MPR_PATHWAY	BIOCARTA_MPR_PATHWAY	3/283	21/19454	0.00333643	0.0281689	0.0226548	CCNB1/CDC25C/CDK1	3	3	283	21	19454	0.142857
GOBP_POSITIVE_REGULATION_OF_TRANSFORMING_GROWTH_FACTOR_BETA_PRODUCTION	GOBP_POSITIVE_REGULATION_OF_TRANSFORMING_GROWTH_FACTOR_BETA_PRODUCTION	GOBP_POSITIVE_REGULATION_OF_TRANSFORMING_GROWTH_FACTOR_BETA_PRODUCTION	3/283	21/19454	0.00333643	0.0281689	0.0226548	CX3CL1/CD200/LGALS9	3	3	283	21	19454	0.142857
GOBP_REGULATION_OF_SISTER_CHROMATID_COHESION	GOBP_REGULATION_OF_SISTER_CHROMATID_COHESION	GOBP_REGULATION_OF_SISTER_CHROMATID_COHESION	3/283	21/19454	0.00333643	0.0281689	0.0226548	ESPL1/CDCA5/BUB1	3	3	283	21	19454	0.142857
GOBP_BIOLOGICAL_PROCESS_INVOLVED_IN_SYMBIOTIC_INTERACTION	GOBP_BIOLOGICAL_PROCESS_INVOLVED_IN_SYMBIOTIC_INTERACTION	GOBP_BIOLOGICAL_PROCESS_INVOLVED_IN_SYMBIOTIC_INTERACTION	11/283	287/19454	0.00334045	0.0281689	0.0226548	CCL8/CXCL6/CH25H/LY6E/IFI27/LGALS9/CXCL8/CDK1/IFIT1/IFITM1/CCL5	11	11	283	287	19454	0.0383275
GOBP_CYTOSKELETON_DEPENDENT_CYTOKINESIS	GOBP_CYTOSKELETON_DEPENDENT_CYTOKINESIS	GOBP_CYTOSKELETON_DEPENDENT_CYTOKINESIS	6/283	100/19454	0.00342094	0.0287888	0.0231534	ANLN/CENPA/ESPL1/CEP55/PLK1/AURKB	6	6	283	100	19454	0.06
GOBP_REGULATION_OF_VIRAL_ENTRY_INTO_HOST_CELL	GOBP_REGULATION_OF_VIRAL_ENTRY_INTO_HOST_CELL	GOBP_REGULATION_OF_VIRAL_ENTRY_INTO_HOST_CELL	4/283	43/19454	0.0034639	0.0290911	0.0233965	CH25H/LY6E/LGALS9/IFITM1	4	4	283	43	19454	0.0930233
GOBP_POSITIVE_REGULATION_OF_CHEMOKINE_PRODUCTION	GOBP_POSITIVE_REGULATION_OF_CHEMOKINE_PRODUCTION	GOBP_POSITIVE_REGULATION_OF_CHEMOKINE_PRODUCTION	5/283	70/19454	0.00352202	0.0295192	0.0237408	OAS1/OAS3/IL6/NOD2/LGALS9	5	5	283	70	19454	0.0714286
GOBP_POSITIVE_REGULATION_OF_CELL_CELL_ADHESION	GOBP_POSITIVE_REGULATION_OF_CELL_CELL_ADHESION	GOBP_POSITIVE_REGULATION_OF_CELL_CELL_ADHESION	11/283	291/19454	0.00370798	0.0310149	0.0249437	CX3CL1/IGF1/FSTL3/IL4I1/CCL2/IL6/VCAM1/NOD2/IL7R/LGALS9/CCL5	11	11	283	291	19454	0.0378007
GOBP_MITOTIC_CYTOKINESIS	GOBP_MITOTIC_CYTOKINESIS	GOBP_MITOTIC_CYTOKINESIS	5/283	71/19454	0.00374468	0.0310713	0.0249891	ANLN/CENPA/ESPL1/CEP55/PLK1	5	5	283	71	19454	0.0704225
GOBP_POSITIVE_REGULATION_OF_CALCIUM_ION_TRANSMEMBRANE_TRANSPORT	GOBP_POSITIVE_REGULATION_OF_CALCIUM_ION_TRANSMEMBRANE_TRANSPORT	GOBP_POSITIVE_REGULATION_OF_CALCIUM_ION_TRANSMEMBRANE_TRANSPORT	5/283	71/19454	0.00374468	0.0310713	0.0249891	CX3CL1/BDKRB1/NTSR1/CXCL10/CXCL11	5	5	283	71	19454	0.0704225
GOBP_CELL_CYCLE_DNA_REPLICATION	GOBP_CELL_CYCLE_DNA_REPLICATION	GOBP_CELL_CYCLE_DNA_REPLICATION	4/283	44/19454	0.00376736	0.0310713	0.0249891	MCM2/CDC45/CDT1/BLM	4	4	283	44	19454	0.0909091
GOBP_POSITIVE_REGULATION_OF_MITOTIC_NUCLEAR_DIVISION	GOBP_POSITIVE_REGULATION_OF_MITOTIC_NUCLEAR_DIVISION	GOBP_POSITIVE_REGULATION_OF_MITOTIC_NUCLEAR_DIVISION	4/283	44/19454	0.00376736	0.0310713	0.0249891	IGF1/DLGAP5/ESPL1/CDT1	4	4	283	44	19454	0.0909091
GOBP_REGULATION_OF_SPINDLE_ORGANIZATION	GOBP_REGULATION_OF_SPINDLE_ORGANIZATION	GOBP_REGULATION_OF_SPINDLE_ORGANIZATION	4/283	44/19454	0.00376736	0.0310713	0.0249891	TACC3/SPAG5/BORA/PLK1	4	4	283	44	19454	0.0909091
GOBP_TOLL_LIKE_RECEPTOR_4_SIGNALING_PATHWAY	GOBP_TOLL_LIKE_RECEPTOR_4_SIGNALING_PATHWAY	GOBP_TOLL_LIKE_RECEPTOR_4_SIGNALING_PATHWAY	4/283	44/19454	0.00376736	0.0310713	0.0249891	IFI35/OAS1/TNFAIP3/LGALS9	4	4	283	44	19454	0.0909091
WP_FIBRIN_COMPLEMENT_RECEPTOR_3_SIGNALING_PATHWAY	WP_FIBRIN_COMPLEMENT_RECEPTOR_3_SIGNALING_PATHWAY	WP_FIBRIN_COMPLEMENT_RECEPTOR_3_SIGNALING_PATHWAY	4/283	44/19454	0.00376736	0.0310713	0.0249891	CCL2/IL6/CXCL3/CXCL10	4	4	283	44	19454	0.0909091
GOBP_INFLAMMATORY_CELL_APOPTOTIC_PROCESS	GOBP_INFLAMMATORY_CELL_APOPTOTIC_PROCESS	GOBP_INFLAMMATORY_CELL_APOPTOTIC_PROCESS	3/283	22/19454	0.00382205	0.0313348	0.025201	IL6/NOD2/IRF7	3	3	283	22	19454	0.136364
GOBP_NEGATIVE_REGULATION_OF_UBIQUITIN_PROTEIN_TRANSFERASE_ACTIVITY	GOBP_NEGATIVE_REGULATION_OF_UBIQUITIN_PROTEIN_TRANSFERASE_ACTIVITY	GOBP_NEGATIVE_REGULATION_OF_UBIQUITIN_PROTEIN_TRANSFERASE_ACTIVITY	3/283	22/19454	0.00382205	0.0313348	0.025201	CDC20/BUB1B/MAD2L1	3	3	283	22	19454	0.136364
GOBP_NEGATIVE_REGULATION_OF_VIRAL_ENTRY_INTO_HOST_CELL	GOBP_NEGATIVE_REGULATION_OF_VIRAL_ENTRY_INTO_HOST_CELL	GOBP_NEGATIVE_REGULATION_OF_VIRAL_ENTRY_INTO_HOST_CELL	3/283	22/19454	0.00382205	0.0313348	0.025201	CH25H/LY6E/IFITM1	3	3	283	22	19454	0.136364
GOBP_SMOOTH_MUSCLE_CELL_PROLIFERATION	GOBP_SMOOTH_MUSCLE_CELL_PROLIFERATION	GOBP_SMOOTH_MUSCLE_CELL_PROLIFERATION	8/283	173/19454	0.00389564	0.0318748	0.0256353	CX3CL1/IGF1/ELN/CYBA/CALCRL/TNFAIP3/IL6/CCL5	8	8	283	173	19454	0.0462428
GOBP_REGULATION_OF_CALCIUM_ION_TRANSPORT_INTO_CYTOSOL	GOBP_REGULATION_OF_CALCIUM_ION_TRANSPORT_INTO_CYTOSOL	GOBP_REGULATION_OF_CALCIUM_ION_TRANSPORT_INTO_CYTOSOL	6/283	103/19454	0.0039583	0.0322597	0.0259449	CX3CL1/CYBA/BDKRB1/NTSR1/CXCL10/CXCL11	6	6	283	103	19454	0.0582524
GOBP_REGULATION_OF_CELL_KILLING	GOBP_REGULATION_OF_CELL_KILLING	GOBP_REGULATION_OF_CELL_KILLING	6/283	103/19454	0.0039583	0.0322597	0.0259449	LAG3/CXCL6/IL7R/LGALS9/HLA-F/HLA-B	6	6	283	103	19454	0.0582524
GOBP_CYTOKINESIS	GOBP_CYTOKINESIS	GOBP_CYTOKINESIS	8/283	174/19454	0.00403329	0.0327418	0.0263325	ANLN/CDC6/CENPA/KIF14/ESPL1/CEP55/PLK1/AURKB	8	8	283	174	19454	0.045977
GOBP_REGULATION_OF_T_CELL_PROLIFERATION	GOBP_REGULATION_OF_T_CELL_PROLIFERATION	GOBP_REGULATION_OF_T_CELL_PROLIFERATION	8/283	174/19454	0.00403329	0.0327418	0.0263325	IGF1/IL4I1/TNFSF18/IDO1/IL6/VCAM1/LGALS9/CCL5	8	8	283	174	19454	0.045977
WP_INTEGRATED_CANCER_PATHWAY	WP_INTEGRATED_CANCER_PATHWAY	WP_INTEGRATED_CANCER_PATHWAY	4/283	45/19454	0.00408834	0.0331236	0.0266396	E2F1/PLK1/CDK1/BLM	4	4	283	45	19454	0.0888889
REACTOME_CHROMOSOME_MAINTENANCE	REACTOME_CHROMOSOME_MAINTENANCE	REACTOME_CHROMOSOME_MAINTENANCE	7/283	138/19454	0.00411394	0.0332657	0.0267539	POLA2/CENPM/CENPA/HJURP/CHTF18/CCNA2/BLM	7	7	283	138	19454	0.0507246
WP_TOLLLIKE_RECEPTOR_SIGNALING_PATHWAY	WP_TOLLLIKE_RECEPTOR_SIGNALING_PATHWAY	WP_TOLLLIKE_RECEPTOR_SIGNALING_PATHWAY	6/283	104/19454	0.00415058	0.0334965	0.0269395	IL6/CXCL10/CXCL11/CXCL8/IRF7/CCL5	6	6	283	104	19454	0.0576923
GOBP_DNA_PACKAGING	GOBP_DNA_PACKAGING	GOBP_DNA_PACKAGING	10/283	254/19454	0.00418587	0.0337154	0.0271156	MCM2/ASF1B/NCAPG/NCAPH/HJURP/TOP2A/CDCA5/CHAF1B/PLK1/CDK1	10	10	283	254	19454	0.0393701
GOBP_POSITIVE_REGULATION_OF_INNATE_IMMUNE_RESPONSE	GOBP_POSITIVE_REGULATION_OF_INNATE_IMMUNE_RESPONSE	GOBP_POSITIVE_REGULATION_OF_INNATE_IMMUNE_RESPONSE	7/283	139/19454	0.00427963	0.0343367	0.0276153	IFI35/LAG3/NOD2/IRF7/HLA-F/MMP12/CCL5	7	7	283	139	19454	0.0503597
GOBP_POSITIVE_REGULATION_OF_LEUKOCYTE_MEDIATED_IMMUNITY	GOBP_POSITIVE_REGULATION_OF_LEUKOCYTE_MEDIATED_IMMUNITY	GOBP_POSITIVE_REGULATION_OF_LEUKOCYTE_MEDIATED_IMMUNITY	7/283	139/19454	0.00427963	0.0343367	0.0276153	LAG3/C3/RSAD2/IL6/NOD2/HLA-F/HLA-B	7	7	283	139	19454	0.0503597
BIOCARTA_CELLCYCLE_PATHWAY	BIOCARTA_CELLCYCLE_PATHWAY	BIOCARTA_CELLCYCLE_PATHWAY	3/283	23/19454	0.00434854	0.0346876	0.0278975	E2F1/CCNB1/CDK1	3	3	283	23	19454	0.130435
GOBP_LIVER_MORPHOGENESIS	GOBP_LIVER_MORPHOGENESIS	GOBP_LIVER_MORPHOGENESIS	3/283	23/19454	0.00434854	0.0346876	0.0278975	GLI1/TNFAIP3/IL6	3	3	283	23	19454	0.130435
REACTOME_NUCLEOTIDE_SALVAGE	REACTOME_NUCLEOTIDE_SALVAGE	REACTOME_NUCLEOTIDE_SALVAGE	3/283	23/19454	0.00434854	0.0346876	0.0278975	TYMP/CDA/TK1	3	3	283	23	19454	0.130435
GOBP_ERK1_AND_ERK2_CASCADE	GOBP_ERK1_AND_ERK2_CASCADE	GOBP_ERK1_AND_ERK2_CASCADE	12/283	341/19454	0.00440787	0.0350931	0.0282236	CX3CL1/IGF1/CCL7/CCL2/CCL8/LIF/NOD2/LGALS9/CDK1/CCL11/IQGAP3/CCL5	12	12	283	341	19454	0.0351906
GOBP_ENDODERMAL_CELL_DIFFERENTIATION	GOBP_ENDODERMAL_CELL_DIFFERENTIATION	GOBP_ENDODERMAL_CELL_DIFFERENTIATION	4/283	46/19454	0.00442731	0.0351126	0.0282393	COL7A1/COL5A1/COL4A2/MESP1	4	4	283	46	19454	0.0869565
REACTOME_SUMOYLATION_OF_DNA_REPLICATION_PROTEINS	REACTOME_SUMOYLATION_OF_DNA_REPLICATION_PROTEINS	REACTOME_SUMOYLATION_OF_DNA_REPLICATION_PROTEINS	4/283	46/19454	0.00442731	0.0351126	0.0282393	BIRC5/TOP2A/CDCA8/AURKB	4	4	283	46	19454	0.0869565
GOBP_POSITIVE_REGULATION_OF_CHEMOTAXIS	GOBP_POSITIVE_REGULATION_OF_CHEMOTAXIS	GOBP_POSITIVE_REGULATION_OF_CHEMOTAXIS	7/283	140/19454	0.00445032	0.0352274	0.0283316	SERPINE1/CCL7/IL6/LGALS9/CXCL10/CXCL8/CCL5	7	7	283	140	19454	0.05
PID_AVB3_INTEGRIN_PATHWAY	PID_AVB3_INTEGRIN_PATHWAY	PID_AVB3_INTEGRIN_PATHWAY	5/283	74/19454	0.00447307	0.0352724	0.0283678	COL1A1/COL7A1/COL10A1/COL5A1/COL4A1	5	5	283	74	19454	0.0675676
WP_CYTOSOLIC_DNASENSING_PATHWAY	WP_CYTOSOLIC_DNASENSING_PATHWAY	WP_CYTOSOLIC_DNASENSING_PATHWAY	5/283	74/19454	0.00447307	0.0352724	0.0283678	IL6/CXCL10/IRF7/ISG15/CCL5	5	5	283	74	19454	0.0675676
GOBP_NEGATIVE_REGULATION_OF_CELL_ACTIVATION	GOBP_NEGATIVE_REGULATION_OF_CELL_ACTIVATION	GOBP_NEGATIVE_REGULATION_OF_CELL_ACTIVATION	9/283	216/19454	0.00448749	0.0353187	0.028405	CX3CL1/LAG3/CD200/IL4I1/TNFAIP3/IDO1/SERPINE2/LGALS9/HLA-F	9	9	283	216	19454	0.0416667
GOBP_LYMPHOCYTE_APOPTOTIC_PROCESS	GOBP_LYMPHOCYTE_APOPTOTIC_PROCESS	GOBP_LYMPHOCYTE_APOPTOTIC_PROCESS	5/283	75/19454	0.0047368	0.03721	0.0299261	IDO1/IL7R/LGALS9/AURKB/CCL5	5	5	283	75	19454	0.0666667
REACTOME_INTERLEUKIN_6_FAMILY_SIGNALING	REACTOME_INTERLEUKIN_6_FAMILY_SIGNALING	REACTOME_INTERLEUKIN_6_FAMILY_SIGNALING	3/283	24/19454	0.00491686	0.0385512	0.0310047	CRLF1/LIF/IL6	3	3	283	24	19454	0.125
GOBP_NEGATIVE_REGULATION_OF_PROTEOLYSIS	GOBP_NEGATIVE_REGULATION_OF_PROTEOLYSIS	GOBP_NEGATIVE_REGULATION_OF_PROTEOLYSIS	12/283	348/19454	0.00516745	0.0404392	0.0325232	BIRC3/BIRC5/SERPINE1/COL7A1/C3/BCL2L12/IFI6/CHAC1/BST2/SERPINE2/PTTG1/CST1	12	12	283	348	19454	0.0344828
WP_ECTODERM_DIFFERENTIATION	WP_ECTODERM_DIFFERENTIATION	WP_ECTODERM_DIFFERENTIATION	7/283	144/19454	0.00518498	0.0404997	0.0325719	CLDN11/POU2F2/CCL2/LY6E/FZD8/ELOVL2/SCHIP1	7	7	283	144	19454	0.0486111
GOBP_EXTRINSIC_APOPTOTIC_SIGNALING_PATHWAY	GOBP_EXTRINSIC_APOPTOTIC_SIGNALING_PATHWAY	GOBP_EXTRINSIC_APOPTOTIC_SIGNALING_PATHWAY	9/283	221/19454	0.00520115	0.0405493	0.0326118	CX3CL1/IGF1/SERPINE1/TNFAIP3/BCL2L12/IFI6/PMAIP1/CSF2/IFI27	9	9	283	221	19454	0.040724
GOBP_POSITIVE_REGULATION_OF_INFLAMMATORY_RESPONSE	GOBP_POSITIVE_REGULATION_OF_INFLAMMATORY_RESPONSE	GOBP_POSITIVE_REGULATION_OF_INFLAMMATORY_RESPONSE	7/283	145/19454	0.0053821	0.041881	0.0336828	CX3CL1/IFI35/SERPINE1/C3/IDO1/IL6/NLRP10	7	7	283	145	19454	0.0482759
GOBP_POSITIVE_REGULATION_OF_ERK1_AND_ERK2_CASCADE	GOBP_POSITIVE_REGULATION_OF_ERK1_AND_ERK2_CASCADE	GOBP_POSITIVE_REGULATION_OF_ERK1_AND_ERK2_CASCADE	9/283	223/19454	0.00551007	0.0427963	0.0344189	CX3CL1/IGF1/CCL7/CCL2/CCL8/NOD2/LGALS9/CCL11/CCL5	9	9	283	223	19454	0.0403587
GOBP_DENDRITIC_CELL_DIFFERENTIATION	GOBP_DENDRITIC_CELL_DIFFERENTIATION	GOBP_DENDRITIC_CELL_DIFFERENTIATION	4/283	49/19454	0.00555659	0.0430766	0.0346444	BATF3/CSF2/LGALS9/HLA-B	4	4	283	49	19454	0.0816327
GOBP_CELLULAR_RESPONSE_TO_EXTERNAL_STIMULUS	GOBP_CELLULAR_RESPONSE_TO_EXTERNAL_STIMULUS	GOBP_CELLULAR_RESPONSE_TO_EXTERNAL_STIMULUS	11/283	309/19454	0.00578158	0.0447369	0.0359796	CYBA/NUDT1/COL1A1/POSTN/PMAIP1/CDA/CBS/VCAM1/NUAK2/MFSD2A/FOSL1	11	11	283	309	19454	0.0355987
GOBP_NEGATIVE_REGULATION_OF_TUMOR_NECROSIS_FACTOR_SUPERFAMILY_CYTOKINE_PRODUCTION	GOBP_NEGATIVE_REGULATION_OF_TUMOR_NECROSIS_FACTOR_SUPERFAMILY_CYTOKINE_PRODUCTION	GOBP_NEGATIVE_REGULATION_OF_TUMOR_NECROSIS_FACTOR_SUPERFAMILY_CYTOKINE_PRODUCTION	5/283	79/19454	0.00590267	0.0455034	0.0365961	CX3CL1/IGF1/TNFAIP3/NOD2/LGALS9	5	5	283	79	19454	0.0632911
PID_MYC_ACTIV_PATHWAY	PID_MYC_ACTIV_PATHWAY	PID_MYC_ACTIV_PATHWAY	5/283	79/19454	0.00590267	0.0455034	0.0365961	BIRC5/CCNB1/PMAIP1/TK1/FOSL1	5	5	283	79	19454	0.0632911
GOBP_POSITIVE_REGULATION_OF_CELL_ADHESION	GOBP_POSITIVE_REGULATION_OF_CELL_ADHESION	GOBP_POSITIVE_REGULATION_OF_CELL_ADHESION	14/283	446/19454	0.00596378	0.0457811	0.0368194	CX3CL1/IGF1/FSTL3/IL4I1/CCL2/TNFSF18/LIF/IL6/EPHA1/VCAM1/NOD2/IL7R/LGALS9/CCL5	14	14	283	446	19454	0.0313901
GOBP_REGULATION_OF_NATURAL_KILLER_CELL_MEDIATED_IMMUNITY	GOBP_REGULATION_OF_NATURAL_KILLER_CELL_MEDIATED_IMMUNITY	GOBP_REGULATION_OF_NATURAL_KILLER_CELL_MEDIATED_IMMUNITY	4/283	50/19454	0.00597193	0.0457811	0.0368194	LAG3/LGALS9/HLA-F/HLA-B	4	4	283	50	19454	0.08
GOBP_T_CELL_APOPTOTIC_PROCESS	GOBP_T_CELL_APOPTOTIC_PROCESS	GOBP_T_CELL_APOPTOTIC_PROCESS	4/283	50/19454	0.00597193	0.0457811	0.0368194	IDO1/IL7R/LGALS9/CCL5	4	4	283	50	19454	0.08
GOBP_REGULATION_OF_IMMUNE_EFFECTOR_PROCESS	GOBP_REGULATION_OF_IMMUNE_EFFECTOR_PROCESS	GOBP_REGULATION_OF_IMMUNE_EFFECTOR_PROCESS	12/283	355/19454	0.00602799	0.0461253	0.0370962	LAG3/IL4I1/CXCL6/C3/BST2/RSAD2/IL6/NOD2/IL7R/LGALS9/HLA-F/HLA-B	12	12	283	355	19454	0.0338028
GOBP_INNERVATION	GOBP_INNERVATION	GOBP_INNERVATION	3/283	26/19454	0.00618253	0.0470464	0.037837	SERPINE2/SULF1/VCAM1	3	3	283	26	19454	0.115385
GOBP_NUCLEOSIDE_CATABOLIC_PROCESS	GOBP_NUCLEOSIDE_CATABOLIC_PROCESS	GOBP_NUCLEOSIDE_CATABOLIC_PROCESS	3/283	26/19454	0.00618253	0.0470464	0.037837	NUDT1/CDA/APOBEC3B	3	3	283	26	19454	0.115385
GOBP_SYNAPTONEMAL_COMPLEX_ORGANIZATION	GOBP_SYNAPTONEMAL_COMPLEX_ORGANIZATION	GOBP_SYNAPTONEMAL_COMPLEX_ORGANIZATION	3/283	26/19454	0.00618253	0.0470464	0.037837	TRIP13/P3H4/PLK1	3	3	283	26	19454	0.115385
GOBP_LYMPHOCYTE_MEDIATED_IMMUNITY	GOBP_LYMPHOCYTE_MEDIATED_IMMUNITY	GOBP_LYMPHOCYTE_MEDIATED_IMMUNITY	12/283	357/19454	0.00629366	0.047804	0.0384464	LAG3/IL4I1/C3/RSAD2/IL6/NOD2/IL7R/LGALS9/EXO1/IRF7/HLA-F/HLA-B	12	12	283	357	19454	0.0336134
GOMF_PEPTIDASE_REGULATOR_ACTIVITY	GOMF_PEPTIDASE_REGULATOR_ACTIVITY	GOMF_PEPTIDASE_REGULATOR_ACTIVITY	9/283	228/19454	0.00634459	0.0481024	0.0386863	BIRC3/BIRC5/SERPINE1/COL7A1/C3/BST2/SERPINE2/PTTG1/CST1	9	9	283	228	19454	0.0394737
GOBP_POSITIVE_REGULATION_OF_NEURAL_PRECURSOR_CELL_PROLIFERATION	GOBP_POSITIVE_REGULATION_OF_NEURAL_PRECURSOR_CELL_PROLIFERATION	GOBP_POSITIVE_REGULATION_OF_NEURAL_PRECURSOR_CELL_PROLIFERATION	4/283	51/19454	0.00640743	0.0484013	0.0389267	CX3CL1/WDR62/GLI1/DLL4	4	4	283	51	19454	0.0784314
REACTOME_EXTENSION_OF_TELOMERES	REACTOME_EXTENSION_OF_TELOMERES	REACTOME_EXTENSION_OF_TELOMERES	4/283	51/19454	0.00640743	0.0484013	0.0389267	POLA2/CHTF18/CCNA2/BLM	4	4	283	51	19454	0.0784314
GOBP_LEUKOCYTE_MEDIATED_IMMUNITY	GOBP_LEUKOCYTE_MEDIATED_IMMUNITY	GOBP_LEUKOCYTE_MEDIATED_IMMUNITY	14/283	451/19454	0.00655479	0.0494241	0.0397493	LAG3/IL4I1/CXCL6/C3/BST2/RSAD2/IL6/NOD2/IL7R/LGALS9/EXO1/IRF7/HLA-F/HLA-B	14	14	283	451	19454	0.0310421
