# Supplementary material for: Osteosarcoma Exosome Priming of Primary Human Lung Fibroblasts Induces an Immune Modulatory and Protumorigenic Phenotype
Source: Cancer Res Commun. 2025 Apr 11;5(4):594–608. doi: 10.1158/2767-9764.CRC-24-0371 (PMC11987067; doi:10.1158/2767-9764.CRC-24-0371)
Supplement: Supplementary Table S5 — Raw cytokine/chemokine data from OS exosome treated fibroblasts assessed by bead-based multiplex panel [file crc-24-0371_supplementary_table_s5_suppst5.xlsx]

## Sheet: Supplementary Table 5
Within each row	compare columns (simple effects within rows)
Number of families	45
Number of comparisons per family	6
Alpha	0.05
Tukey's multiple comparisons test	Mean Diff.	95.00% CI of diff.	Significant?	Summary	Adjusted P Value
MIP-1α
Group A vs. Group B	56.9	-419.3 to 533.1	No	ns	0.9899
Group A vs. Control untreated fibroblasts	82.76	-745.1 to 910.6	No	ns	0.994
Group A vs. Exosomes Alone	80.64	-521.7 to 683.0	No	ns	0.986
Group B vs. Control untreated fibroblasts	25.86	-792.8 to 844.5	No	ns	0.9998
Group B vs. Exosomes Alone	23.75	-565.9 to 613.4	No	ns	0.9996
Control untreated fibroblasts vs. Exosomes Alone	-2.119	-900.0 to 895.8	No	ns	>0.9999
SDF-1α
Group A vs. Group B	671.5	195.3 to 1148	Yes	**	0.0017
Group A vs. Control untreated fibroblasts	932.5	104.7 to 1760	Yes	*	0.02
Group A vs. Exosomes Alone	948.1	345.8 to 1550	Yes	***	0.0003
Group B vs. Control untreated fibroblasts	261	-557.6 to 1080	No	ns	0.8451
Group B vs. Exosomes Alone	276.7	-313.0 to 866.3	No	ns	0.6227
Control untreated fibroblasts vs. Exosomes Alone	15.67	-882.2 to 913.6	No	ns	>0.9999
IL-27
Group A vs. Group B	11.5	-464.7 to 487.7	No	ns	>0.9999
Group A vs. Control untreated fibroblasts	15.83	-812.0 to 843.6	No	ns	>0.9999
Group A vs. Exosomes Alone	12.93	-589.4 to 615.3	No	ns	>0.9999
Group B vs. Control untreated fibroblasts	4.333	-814.3 to 823.0	No	ns	>0.9999
Group B vs. Exosomes Alone	1.429	-588.2 to 591.1	No	ns	>0.9999
Control untreated fibroblasts vs. Exosomes Alone	-2.905	-900.8 to 895.0	No	ns	>0.9999
LIF
Group A vs. Group B	317	-159.1 to 793.2	No	ns	0.3175
Group A vs. Control untreated fibroblasts	459.1	-368.8 to 1287	No	ns	0.4831
Group A vs. Exosomes Alone	723.6	121.3 to 1326	Yes	*	0.011
Group B vs. Control untreated fibroblasts	142	-676.6 to 960.6	No	ns	0.9704
Group B vs. Exosomes Alone	406.6	-183.1 to 996.2	No	ns	0.2867
Control untreated fibroblasts vs. Exosomes Alone	264.5	-633.3 to 1162	No	ns	0.8734
IL-1β
Group A vs. Group B	3.254	-472.9 to 479.4	No	ns	>0.9999
Group A vs. Control untreated fibroblasts	4.286	-823.5 to 832.1	No	ns	>0.9999
Group A vs. Exosomes Alone	3.143	-599.2 to 605.5	No	ns	>0.9999
Group B vs. Control untreated fibroblasts	1.031	-817.6 to 819.7	No	ns	>0.9999
Group B vs. Exosomes Alone	-0.1116	-589.8 to 589.5	No	ns	>0.9999
Control untreated fibroblasts vs. Exosomes Alone	-1.143	-899.0 to 896.7	No	ns	>0.9999
IL-2
Group A vs. Group B	4.246	-471.9 to 480.4	No	ns	>0.9999
Group A vs. Control untreated fibroblasts	4.214	-823.6 to 832.0	No	ns	>0.9999
Group A vs. Exosomes Alone	2.857	-599.5 to 605.2	No	ns	>0.9999
Group B vs. Control untreated fibroblasts	-0.03125	-818.7 to 818.6	No	ns	>0.9999
Group B vs. Exosomes Alone	-1.388	-591.0 to 588.3	No	ns	>0.9999
Control untreated fibroblasts vs. Exosomes Alone	-1.357	-899.2 to 896.5	No	ns	>0.9999
IL-4
Group A vs. Group B	22.31	-453.9 to 498.5	No	ns	0.9994
Group A vs. Control untreated fibroblasts	30.25	-797.6 to 858.1	No	ns	0.9997
Group A vs. Exosomes Alone	25.32	-577.0 to 627.6	No	ns	0.9995
Group B vs. Control untreated fibroblasts	7.938	-810.7 to 826.6	No	ns	>0.9999
Group B vs. Exosomes Alone	3.009	-586.6 to 592.7	No	ns	>0.9999
Control untreated fibroblasts vs. Exosomes Alone	-4.929	-902.8 to 893.0	No	ns	>0.9999
IL-5
Group A vs. Group B	4.647	-471.5 to 480.8	No	ns	>0.9999
Group A vs. Control untreated fibroblasts	7.429	-820.4 to 835.2	No	ns	>0.9999
Group A vs. Exosomes Alone	-0.3571	-602.7 to 602.0	No	ns	>0.9999
Group B vs. Control untreated fibroblasts	2.781	-815.9 to 821.4	No	ns	>0.9999
Group B vs. Exosomes Alone	-5.004	-594.6 to 584.6	No	ns	>0.9999
Control untreated fibroblasts vs. Exosomes Alone	-7.786	-905.7 to 890.1	No	ns	>0.9999
IP-10
Group A vs. Group B	35.62	-440.6 to 511.8	No	ns	0.9975
Group A vs. Control untreated fibroblasts	49.46	-778.4 to 877.3	No	ns	0.9987
Group A vs. Exosomes Alone	71.68	-530.6 to 674.0	No	ns	0.9901
Group B vs. Control untreated fibroblasts	13.84	-804.8 to 832.5	No	ns	>0.9999
Group B vs. Exosomes Alone	36.06	-553.6 to 625.7	No	ns	0.9986
Control untreated fibroblasts vs. Exosomes Alone	22.21	-875.7 to 920.1	No	ns	>0.9999
IL-6
Group A vs. Group B	2329	1853 to 2805	Yes	****	<0.0001
Group A vs. Control untreated fibroblasts	3642	2814 to 4470	Yes	****	<0.0001
Group A vs. Exosomes Alone	3955	3353 to 4558	Yes	****	<0.0001
Group B vs. Control untreated fibroblasts	1313	494.3 to 2132	Yes	***	0.0002
Group B vs. Exosomes Alone	1626	1037 to 2216	Yes	****	<0.0001
Control untreated fibroblasts vs. Exosomes Alone	313.3	-584.6 to 1211	No	ns	0.8062
IL-7
Group A vs. Group B	6.612	-469.6 to 482.8	No	ns	>0.9999
Group A vs. Control untreated fibroblasts	4.143	-823.7 to 832.0	No	ns	>0.9999
Group A vs. Exosomes Alone	7.786	-594.5 to 610.1	No	ns	>0.9999
Group B vs. Control untreated fibroblasts	-2.469	-821.1 to 816.2	No	ns	>0.9999
Group B vs. Exosomes Alone	1.174	-588.5 to 590.8	No	ns	>0.9999
Control untreated fibroblasts vs. Exosomes Alone	3.643	-894.2 to 901.5	No	ns	>0.9999
IL-8
Group A vs. Group B	1890	1413 to 2366	Yes	****	<0.0001
Group A vs. Control untreated fibroblasts	2666	1838 to 3494	Yes	****	<0.0001
Group A vs. Exosomes Alone	2640	2038 to 3242	Yes	****	<0.0001
Group B vs. Control untreated fibroblasts	776.3	-42.29 to 1595	No	ns	0.0704
Group B vs. Exosomes Alone	750.4	160.8 to 1340	Yes	**	0.006
Control untreated fibroblasts vs. Exosomes Alone	-25.93	-923.8 to 872.0	No	ns	0.9999
IL-10
Group A vs. Group B	4.71	-471.5 to 480.9	No	ns	>0.9999
Group A vs. Control untreated fibroblasts	6.595	-821.2 to 834.4	No	ns	>0.9999
Group A vs. Exosomes Alone	6.214	-596.1 to 608.5	No	ns	>0.9999
Group B vs. Control untreated fibroblasts	1.885	-816.7 to 820.5	No	ns	>0.9999
Group B vs. Exosomes Alone	1.504	-588.1 to 591.1	No	ns	>0.9999
Control untreated fibroblasts vs. Exosomes Alone	-0.381	-898.3 to 897.5	No	ns	>0.9999
PIGF-1
Group A vs. Group B	894	417.8 to 1370	Yes	****	<0.0001
Group A vs. Control untreated fibroblasts	1219	391.3 to 2047	Yes	***	0.0009
Group A vs. Exosomes Alone	925.5	323.2 to 1528	Yes	***	0.0005
Group B vs. Control untreated fibroblasts	325.1	-493.5 to 1144	No	ns	0.7369
Group B vs. Exosomes Alone	31.54	-558.1 to 621.2	No	ns	0.9991
Control untreated fibroblasts vs. Exosomes Alone	-293.6	-1191 to 604.3	No	ns	0.8349
Eotaxin
Group A vs. Group B	109.5	-366.7 to 585.7	No	ns	0.9347
Group A vs. Control untreated fibroblasts	219.2	-608.6 to 1047	No	ns	0.9043
Group A vs. Exosomes Alone	221.4	-381.0 to 823.7	No	ns	0.7805
Group B vs. Control untreated fibroblasts	109.7	-708.9 to 928.3	No	ns	0.9859
Group B vs. Exosomes Alone	111.8	-477.8 to 701.5	No	ns	0.9618
Control untreated fibroblasts vs. Exosomes Alone	2.143	-895.7 to 900.0	No	ns	>0.9999
IL-12p70
Group A vs. Group B	10.47	-465.7 to 486.6	No	ns	>0.9999
Group A vs. Control untreated fibroblasts	13.25	-814.6 to 841.1	No	ns	>0.9999
Group A vs. Exosomes Alone	12.61	-589.7 to 614.9	No	ns	>0.9999
Group B vs. Control untreated fibroblasts	2.781	-815.9 to 821.4	No	ns	>0.9999
Group B vs. Exosomes Alone	2.138	-587.5 to 591.8	No	ns	>0.9999
Control untreated fibroblasts vs. Exosomes Alone	-0.6429	-898.5 to 897.2	No	ns	>0.9999
IL-13
Group A vs. Group B	6.96	-469.2 to 483.1	No	ns	>0.9999
Group A vs. Control untreated fibroblasts	10.68	-817.1 to 838.5	No	ns	>0.9999
Group A vs. Exosomes Alone	6.821	-595.5 to 609.1	No	ns	>0.9999
Group B vs. Control untreated fibroblasts	3.719	-814.9 to 822.4	No	ns	>0.9999
Group B vs. Exosomes Alone	-0.1384	-589.8 to 589.5	No	ns	>0.9999
Control untreated fibroblasts vs. Exosomes Alone	-3.857	-901.7 to 894.0	No	ns	>0.9999
IL-17A
Group A vs. Group B	8.598	-467.6 to 484.8	No	ns	>0.9999
Group A vs. Control untreated fibroblasts	11.04	-816.8 to 838.9	No	ns	>0.9999
Group A vs. Exosomes Alone	8.393	-593.9 to 610.7	No	ns	>0.9999
Group B vs. Control untreated fibroblasts	2.438	-816.2 to 821.1	No	ns	>0.9999
Group B vs. Exosomes Alone	-0.2054	-589.8 to 589.4	No	ns	>0.9999
Control untreated fibroblasts vs. Exosomes Alone	-2.643	-900.5 to 895.2	No	ns	>0.9999
IL-31
Group A vs. Group B	7.085	-469.1 to 483.3	No	ns	>0.9999
Group A vs. Control untreated fibroblasts	8.262	-819.6 to 836.1	No	ns	>0.9999
Group A vs. Exosomes Alone	3.071	-599.3 to 605.4	No	ns	>0.9999
Group B vs. Control untreated fibroblasts	1.177	-817.5 to 819.8	No	ns	>0.9999
Group B vs. Exosomes Alone	-4.013	-593.7 to 585.6	No	ns	>0.9999
Control untreated fibroblasts vs. Exosomes Alone	-5.19	-903.1 to 892.7	No	ns	>0.9999
IL-1RA
Group A vs. Group B	11.28	-464.9 to 487.5	No	ns	>0.9999
Group A vs. Control untreated fibroblasts	13.05	-814.8 to 840.9	No	ns	>0.9999
Group A vs. Exosomes Alone	13.79	-588.5 to 616.1	No	ns	>0.9999
Group B vs. Control untreated fibroblasts	1.771	-816.9 to 820.4	No	ns	>0.9999
Group B vs. Exosomes Alone	2.509	-587.1 to 592.2	No	ns	>0.9999
Control untreated fibroblasts vs. Exosomes Alone	0.7381	-897.2 to 898.6	No	ns	>0.9999
SCF
Group A vs. Group B	4.875	-471.3 to 481.1	No	ns	>0.9999
Group A vs. Control untreated fibroblasts	7.917	-819.9 to 835.7	No	ns	>0.9999
Group A vs. Exosomes Alone	3.821	-598.5 to 606.1	No	ns	>0.9999
Group B vs. Control untreated fibroblasts	3.042	-815.6 to 821.7	No	ns	>0.9999
Group B vs. Exosomes Alone	-1.054	-590.7 to 588.6	No	ns	>0.9999
Control untreated fibroblasts vs. Exosomes Alone	-4.095	-902.0 to 893.8	No	ns	>0.9999
RANTES
Group A vs. Group B	77.07	-399.1 to 553.3	No	ns	0.9757
Group A vs. Control untreated fibroblasts	108	-719.8 to 935.8	No	ns	0.987
Group A vs. Exosomes Alone	162.2	-440.1 to 764.5	No	ns	0.9
Group B vs. Control untreated fibroblasts	30.92	-787.7 to 849.6	No	ns	0.9997
Group B vs. Exosomes Alone	85.11	-504.5 to 674.7	No	ns	0.9825
Control untreated fibroblasts vs. Exosomes Alone	54.19	-843.7 to 952.1	No	ns	0.9987
IFNγ
Group A vs. Group B	26.92	-449.3 to 503.1	No	ns	0.9989
Group A vs. Control untreated fibroblasts	36.39	-791.4 to 864.2	No	ns	0.9995
Group A vs. Exosomes Alone	28.89	-573.4 to 631.2	No	ns	0.9993
Group B vs. Control untreated fibroblasts	9.469	-809.2 to 828.1	No	ns	>0.9999
Group B vs. Exosomes Alone	1.969	-587.7 to 591.6	No	ns	>0.9999
Control untreated fibroblasts vs. Exosomes Alone	-7.5	-905.4 to 890.4	No	ns	>0.9999
GM-CSF
Group A vs. Group B	14.26	-461.9 to 490.4	No	ns	0.9998
Group A vs. Control untreated fibroblasts	19.69	-808.1 to 847.5	No	ns	>0.9999
Group A vs. Exosomes Alone	16.64	-585.7 to 619.0	No	ns	0.9999
Group B vs. Control untreated fibroblasts	5.427	-813.2 to 824.1	No	ns	>0.9999
Group B vs. Exosomes Alone	2.379	-587.3 to 592.0	No	ns	>0.9999
Control untreated fibroblasts vs. Exosomes Alone	-3.048	-900.9 to 894.8	No	ns	>0.9999
TNFα
Group A vs. Group B	19.99	-456.2 to 496.2	No	ns	0.9995
Group A vs. Control untreated fibroblasts	25.43	-802.4 to 853.2	No	ns	0.9998
Group A vs. Exosomes Alone	25.71	-576.6 to 628.0	No	ns	0.9995
Group B vs. Control untreated fibroblasts	5.437	-813.2 to 824.1	No	ns	>0.9999
Group B vs. Exosomes Alone	5.723	-583.9 to 595.4	No	ns	>0.9999
Control untreated fibroblasts vs. Exosomes Alone	0.2857	-897.6 to 898.2	No	ns	>0.9999
HGF
Group A vs. Group B	1078	602.2 to 1555	Yes	****	<0.0001
Group A vs. Control untreated fibroblasts	622.4	-205.4 to 1450	No	ns	0.2143
Group A vs. Exosomes Alone	1730	1127 to 2332	Yes	****	<0.0001
Group B vs. Control untreated fibroblasts	-456	-1275 to 362.6	No	ns	0.4791
Group B vs. Exosomes Alone	651.4	61.71 to 1241	Yes	*	0.0236
Control untreated fibroblasts vs. Exosomes Alone	1107	209.5 to 2005	Yes	**	0.0084
MIP-1β
Group A vs. Group B	193.9	-282.3 to 670.0	No	ns	0.7217
Group A vs. Control untreated fibroblasts	254.1	-573.7 to 1082	No	ns	0.8593
Group A vs. Exosomes Alone	241.8	-360.6 to 844.1	No	ns	0.7306
Group B vs. Control untreated fibroblasts	60.26	-758.4 to 878.9	No	ns	0.9976
Group B vs. Exosomes Alone	47.88	-541.8 to 637.5	No	ns	0.9968
Control untreated fibroblasts vs. Exosomes Alone	-12.38	-910.3 to 885.5	No	ns	>0.9999
IFNα
Group A vs. Group B	54.55	-421.6 to 530.7	No	ns	0.9911
Group A vs. Control untreated fibroblasts	85.93	-741.9 to 913.7	No	ns	0.9933
Group A vs. Exosomes Alone	83.64	-518.7 to 686.0	No	ns	0.9844
Group B vs. Control untreated fibroblasts	31.38	-787.3 to 850.0	No	ns	0.9997
Group B vs. Exosomes Alone	29.09	-560.6 to 618.7	No	ns	0.9993
Control untreated fibroblasts vs. Exosomes Alone	-2.286	-900.2 to 895.6	No	ns	>0.9999
CCL2
Group A vs. Group B	2664	2187 to 3140	Yes	****	<0.0001
Group A vs. Control untreated fibroblasts	4551	3724 to 5379	Yes	****	<0.0001
Group A vs. Exosomes Alone	12766	12163 to 13368	Yes	****	<0.0001
Group B vs. Control untreated fibroblasts	1888	1069 to 2706	Yes	****	<0.0001
Group B vs. Exosomes Alone	10102	9513 to 10692	Yes	****	<0.0001
Control untreated fibroblasts vs. Exosomes Alone	8214	7316 to 9112	Yes	****	<0.0001
IL-9
Group A vs. Group B	149.4	-326.8 to 625.6	No	ns	0.8513
Group A vs. Control untreated fibroblasts	213.7	-614.1 to 1041	No	ns	0.9107
Group A vs. Exosomes Alone	262.6	-339.8 to 864.9	No	ns	0.6766
Group B vs. Control untreated fibroblasts	64.29	-754.3 to 882.9	No	ns	0.9971
Group B vs. Exosomes Alone	113.2	-476.4 to 702.8	No	ns	0.9605
Control untreated fibroblasts vs. Exosomes Alone	48.9	-849.0 to 946.8	No	ns	0.999
VEGF-D
Group A vs. Group B	14.83	-461.3 to 491.0	No	ns	0.9998
Group A vs. Control untreated fibroblasts	20.01	-807.8 to 847.8	No	ns	>0.9999
Group A vs. Exosomes Alone	5.464	-596.9 to 607.8	No	ns	>0.9999
Group B vs. Control untreated fibroblasts	5.177	-813.5 to 823.8	No	ns	>0.9999
Group B vs. Exosomes Alone	-9.371	-599.0 to 580.3	No	ns	>0.9999
Control untreated fibroblasts vs. Exosomes Alone	-14.55	-912.4 to 883.3	No	ns	>0.9999
TNFβ
Group A vs. Group B	37.7	-438.5 to 513.9	No	ns	0.997
Group A vs. Control untreated fibroblasts	56.15	-771.7 to 884.0	No	ns	0.9981
Group A vs. Exosomes Alone	29.54	-572.8 to 631.9	No	ns	0.9993
Group B vs. Control untreated fibroblasts	18.46	-800.2 to 837.1	No	ns	>0.9999
Group B vs. Exosomes Alone	-8.161	-597.8 to 581.5	No	ns	>0.9999
Control untreated fibroblasts vs. Exosomes Alone	-26.62	-924.5 to 871.3	No	ns	0.9998
bNGF
Group A vs. Group B	8.326	-467.9 to 484.5	No	ns	>0.9999
Group A vs. Control untreated fibroblasts	11.36	-816.5 to 839.2	No	ns	>0.9999
Group A vs. Exosomes Alone	4.714	-597.6 to 607.0	No	ns	>0.9999
Group B vs. Control untreated fibroblasts	3.031	-815.6 to 821.7	No	ns	>0.9999
Group B vs. Exosomes Alone	-3.612	-593.3 to 586.0	No	ns	>0.9999
Control untreated fibroblasts vs. Exosomes Alone	-6.643	-904.5 to 891.2	No	ns	>0.9999
EGF
Group A vs. Group B	6.379	-469.8 to 482.6	No	ns	>0.9999
Group A vs. Control untreated fibroblasts	7.369	-820.4 to 835.2	No	ns	>0.9999
Group A vs. Exosomes Alone	-8.393	-610.7 to 593.9	No	ns	>0.9999
Group B vs. Control untreated fibroblasts	0.9896	-817.6 to 819.6	No	ns	>0.9999
Group B vs. Exosomes Alone	-14.77	-604.4 to 574.9	No	ns	>0.9999
Control untreated fibroblasts vs. Exosomes Alone	-15.76	-913.7 to 882.1	No	ns	>0.9999
BNDF
Group A vs. Group B	53.27	-422.9 to 529.4	No	ns	0.9917
Group A vs. Control untreated fibroblasts	89.81	-738.0 to 917.6	No	ns	0.9924
Group A vs. Exosomes Alone	-0.4286	-602.8 to 601.9	No	ns	>0.9999
Group B vs. Control untreated fibroblasts	36.54	-782.1 to 855.2	No	ns	0.9995
Group B vs. Exosomes Alone	-53.7	-643.3 to 535.9	No	ns	0.9955
Control untreated fibroblasts vs. Exosomes Alone	-90.24	-988.1 to 807.7	No	ns	0.9939
CXCL1
Group A vs. Group B	1005	529.0 to 1481	Yes	****	<0.0001
Group A vs. Control untreated fibroblasts	1315	487.4 to 2143	Yes	***	0.0003
Group A vs. Exosomes Alone	1314	711.4 to 1916	Yes	****	<0.0001
Group B vs. Control untreated fibroblasts	310	-508.6 to 1129	No	ns	0.7643
Group B vs. Exosomes Alone	308.5	-281.1 to 898.2	No	ns	0.5339
Control untreated fibroblasts vs. Exosomes Alone	-1.5	-899.4 to 896.4	No	ns	>0.9999
IL-1α
Group A vs. Group B	273.5	-202.7 to 749.6	No	ns	0.4517
Group A vs. Control untreated fibroblasts	353.8	-474.0 to 1182	No	ns	0.6901
Group A vs. Exosomes Alone	312.2	-290.1 to 914.5	No	ns	0.5419
Group B vs. Control untreated fibroblasts	80.36	-738.3 to 899.0	No	ns	0.9944
Group B vs. Exosomes Alone	38.75	-550.9 to 628.4	No	ns	0.9983
Control untreated fibroblasts vs. Exosomes Alone	-41.62	-939.5 to 856.3	No	ns	0.9994
IL-23
Group A vs. Group B	4.446	-471.7 to 480.6	No	ns	>0.9999
Group A vs. Control untreated fibroblasts	8.655	-819.2 to 836.5	No	ns	>0.9999
Group A vs. Exosomes Alone	3.821	-598.5 to 606.1	No	ns	>0.9999
Group B vs. Control untreated fibroblasts	4.208	-814.4 to 822.8	No	ns	>0.9999
Group B vs. Exosomes Alone	-0.625	-590.3 to 589.0	No	ns	>0.9999
Control untreated fibroblasts vs. Exosomes Alone	-4.833	-902.7 to 893.1	No	ns	>0.9999
IL-15
Group A vs. Group B	7.638	-468.5 to 483.8	No	ns	>0.9999
Group A vs. Control untreated fibroblasts	9.857	-818.0 to 837.7	No	ns	>0.9999
Group A vs. Exosomes Alone	6.571	-595.8 to 608.9	No	ns	>0.9999
Group B vs. Control untreated fibroblasts	2.219	-816.4 to 820.9	No	ns	>0.9999
Group B vs. Exosomes Alone	-1.067	-590.7 to 588.6	No	ns	>0.9999
Control untreated fibroblasts vs. Exosomes Alone	-3.286	-901.2 to 894.6	No	ns	>0.9999
IL-18
Group A vs. Group B	22.84	-453.3 to 499.0	No	ns	0.9993
Group A vs. Control untreated fibroblasts	33.17	-794.6 to 861.0	No	ns	0.9996
Group A vs. Exosomes Alone	37.36	-565.0 to 639.7	No	ns	0.9986
Group B vs. Control untreated fibroblasts	10.32	-808.3 to 829.0	No	ns	>0.9999
Group B vs. Exosomes Alone	14.51	-575.1 to 604.2	No	ns	>0.9999
Control untreated fibroblasts vs. Exosomes Alone	4.19	-893.7 to 902.1	No	ns	>0.9999
IL-21
Group A vs. Group B	44.06	-432.1 to 520.2	No	ns	0.9953
Group A vs. Control untreated fibroblasts	64.25	-763.6 to 892.1	No	ns	0.9972
Group A vs. Exosomes Alone	55.32	-547.0 to 657.6	No	ns	0.9954
Group B vs. Control untreated fibroblasts	20.19	-798.4 to 838.8	No	ns	>0.9999
Group B vs. Exosomes Alone	11.26	-578.4 to 600.9	No	ns	>0.9999
Control untreated fibroblasts vs. Exosomes Alone	-8.929	-906.8 to 889.0	No	ns	>0.9999
FGF-2
Group A vs. Group B	64.57	-411.6 to 540.7	No	ns	0.9854
Group A vs. Control untreated fibroblasts	85.54	-742.3 to 913.4	No	ns	0.9934
Group A vs. Exosomes Alone	-876.4	-1479 to -274.1	Yes	**	0.0011
Group B vs. Control untreated fibroblasts	20.97	-797.7 to 839.6	No	ns	0.9999
Group B vs. Exosomes Alone	-941	-1531 to -351.3	Yes	***	0.0002
Control untreated fibroblasts vs. Exosomes Alone	-961.9	-1860 to -64.04	Yes	*	0.0302
IL-22
Group A vs. Group B	38.31	-437.9 to 514.5	No	ns	0.9969
Group A vs. Control untreated fibroblasts	54.42	-773.4 to 882.2	No	ns	0.9983
Group A vs. Exosomes Alone	51.04	-551.3 to 653.4	No	ns	0.9963
Group B vs. Control untreated fibroblasts	16.1	-802.5 to 834.7	No	ns	>0.9999
Group B vs. Exosomes Alone	12.72	-576.9 to 602.4	No	ns	>0.9999
Control untreated fibroblasts vs. Exosomes Alone	-3.381	-901.3 to 894.5	No	ns	>0.9999
PDGF-BB
Group A vs. Group B	1.339	-474.8 to 477.5	No	ns	>0.9999
Group A vs. Control untreated fibroblasts	2.214	-825.6 to 830.0	No	ns	>0.9999
Group A vs. Exosomes Alone	-0.2143	-602.5 to 602.1	No	ns	>0.9999
Group B vs. Control untreated fibroblasts	0.875	-817.8 to 819.5	No	ns	>0.9999
Group B vs. Exosomes Alone	-1.554	-591.2 to 588.1	No	ns	>0.9999
Control untreated fibroblasts vs. Exosomes Alone	-2.429	-900.3 to 895.5	No	ns	>0.9999
VEGF-A
Group A vs. Group B	1571	1095 to 2048	Yes	****	<0.0001
Group A vs. Control untreated fibroblasts	2072	1244 to 2899	Yes	****	<0.0001
Group A vs. Exosomes Alone	680.3	78.00 to 1283	Yes	*	0.0195
Group B vs. Control untreated fibroblasts	500.1	-318.5 to 1319	No	ns	0.3955
Group B vs. Exosomes Alone	-891.1	-1481 to -301.5	Yes	***	0.0006
Control untreated fibroblasts vs. Exosomes Alone	-1391	-2289 to -493.3	Yes	***	0.0004
Test details	Mean 1	Mean 2	Mean Diff.	SE of diff.	N1	N2	q	DF
MIP-1α
Group A vs. Group B	120.9	64.03	56.9	185.2	14	16	0.4346	1620
Group A vs. Control untreated fibroblasts	120.9	38.17	82.76	321.9	14	3	0.3636	1620
Group A vs. Exosomes Alone	120.9	40.29	80.64	234.2	14	7	0.4869	1620
Group B vs. Control untreated fibroblasts	64.03	38.17	25.86	318.3	16	3	0.1149	1620
Group B vs. Exosomes Alone	64.03	40.29	23.75	229.3	16	7	0.1465	1620
Control untreated fibroblasts vs. Exosomes Alone	38.17	40.29	-2.119	349.1	3	7	0.008583	1620
SDF-1α
Group A vs. Group B	1010	338.7	671.5	185.2	14	16	5.129	1620
Group A vs. Control untreated fibroblasts	1010	77.67	932.5	321.9	14	3	4.097	1620
Group A vs. Exosomes Alone	1010	62	948.1	234.2	14	7	5.725	1620
Group B vs. Control untreated fibroblasts	338.7	77.67	261	318.3	16	3	1.159	1620
Group B vs. Exosomes Alone	338.7	62	276.7	229.3	16	7	1.706	1620
Control untreated fibroblasts vs. Exosomes Alone	77.67	62	15.67	349.1	3	7	0.06346	1620
IL-27
Group A vs. Group B	37	25.5	11.5	185.2	14	16	0.08783	1620
Group A vs. Control untreated fibroblasts	37	21.17	15.83	321.9	14	3	0.06956	1620
Group A vs. Exosomes Alone	37	24.07	12.93	234.2	14	7	0.07806	1620
Group B vs. Control untreated fibroblasts	25.5	21.17	4.333	318.3	16	3	0.01925	1620
Group B vs. Exosomes Alone	25.5	24.07	1.429	229.3	16	7	0.008811	1620
Control untreated fibroblasts vs. Exosomes Alone	21.17	24.07	-2.905	349.1	3	7	0.01177	1620
LIF
Group A vs. Group B	778.9	461.8	317	185.2	14	16	2.422	1620
Group A vs. Control untreated fibroblasts	778.9	319.8	459.1	321.9	14	3	2.017	1620
Group A vs. Exosomes Alone	778.9	55.29	723.6	234.2	14	7	4.369	1620
Group B vs. Control untreated fibroblasts	461.8	319.8	142	318.3	16	3	0.6309	1620
Group B vs. Exosomes Alone	461.8	55.29	406.6	229.3	16	7	2.508	1620
Control untreated fibroblasts vs. Exosomes Alone	319.8	55.29	264.5	349.1	3	7	1.072	1620
IL-1β
Group A vs. Group B	12.79	9.531	3.254	185.2	14	16	0.02486	1620
Group A vs. Control untreated fibroblasts	12.79	8.5	4.286	321.9	14	3	0.01883	1620
Group A vs. Exosomes Alone	12.79	9.643	3.143	234.2	14	7	0.01898	1620
Group B vs. Control untreated fibroblasts	9.531	8.5	1.031	318.3	16	3	0.004582	1620
Group B vs. Exosomes Alone	9.531	9.643	-0.1116	229.3	16	7	0.0006884	1620
Control untreated fibroblasts vs. Exosomes Alone	8.5	9.643	-1.143	349.1	3	7	0.004629	1620
IL-2
Group A vs. Group B	14.21	9.969	4.246	185.2	14	16	0.03243	1620
Group A vs. Control untreated fibroblasts	14.21	10	4.214	321.9	14	3	0.01852	1620
Group A vs. Exosomes Alone	14.21	11.36	2.857	234.2	14	7	0.01725	1620
Group B vs. Control untreated fibroblasts	9.969	10	-0.03125	318.3	16	3	0.0001388	1620
Group B vs. Exosomes Alone	9.969	11.36	-1.388	229.3	16	7	0.008564	1620
Control untreated fibroblasts vs. Exosomes Alone	10	11.36	-1.357	349.1	3	7	0.005497	1620
IL-4
Group A vs. Group B	60.75	38.44	22.31	185.2	14	16	0.1704	1620
Group A vs. Control untreated fibroblasts	60.75	30.5	30.25	321.9	14	3	0.1329	1620
Group A vs. Exosomes Alone	60.75	35.43	25.32	234.2	14	7	0.1529	1620
Group B vs. Control untreated fibroblasts	38.44	30.5	7.938	318.3	16	3	0.03526	1620
Group B vs. Exosomes Alone	38.44	35.43	3.009	229.3	16	7	0.01856	1620
Control untreated fibroblasts vs. Exosomes Alone	30.5	35.43	-4.929	349.1	3	7	0.01996	1620
IL-5
Group A vs. Group B	17.43	12.78	4.647	185.2	14	16	0.0355	1620
Group A vs. Control untreated fibroblasts	17.43	10	7.429	321.9	14	3	0.03264	1620
Group A vs. Exosomes Alone	17.43	17.79	-0.3571	234.2	14	7	0.002156	1620
Group B vs. Control untreated fibroblasts	12.78	10	2.781	318.3	16	3	0.01236	1620
Group B vs. Exosomes Alone	12.78	17.79	-5.004	229.3	16	7	0.03087	1620
Control untreated fibroblasts vs. Exosomes Alone	10	17.79	-7.786	349.1	3	7	0.03154	1620
IP-10
Group A vs. Group B	89.46	53.84	35.62	185.2	14	16	0.2721	1620
Group A vs. Control untreated fibroblasts	89.46	40	49.46	321.9	14	3	0.2173	1620
Group A vs. Exosomes Alone	89.46	17.79	71.68	234.2	14	7	0.4328	1620
Group B vs. Control untreated fibroblasts	53.84	40	13.84	318.3	16	3	0.0615	1620
Group B vs. Exosomes Alone	53.84	17.79	36.06	229.3	16	7	0.2224	1620
Control untreated fibroblasts vs. Exosomes Alone	40	17.79	22.21	349.1	3	7	0.08998	1620
IL-6
Group A vs. Group B	4040	1711	2329	185.2	14	16	17.79	1620
Group A vs. Control untreated fibroblasts	4040	398.2	3642	321.9	14	3	16	1620
Group A vs. Exosomes Alone	4040	84.86	3955	234.2	14	7	23.88	1620
Group B vs. Control untreated fibroblasts	1711	398.2	1313	318.3	16	3	5.833	1620
Group B vs. Exosomes Alone	1711	84.86	1626	229.3	16	7	10.03	1620
Control untreated fibroblasts vs. Exosomes Alone	398.2	84.86	313.3	349.1	3	7	1.269	1620
IL-7
Group A vs. Group B	20.64	14.03	6.612	185.2	14	16	0.0505	1620
Group A vs. Control untreated fibroblasts	20.64	16.5	4.143	321.9	14	3	0.0182	1620
Group A vs. Exosomes Alone	20.64	12.86	7.786	234.2	14	7	0.04701	1620
Group B vs. Control untreated fibroblasts	14.03	16.5	-2.469	318.3	16	3	0.01097	1620
Group B vs. Exosomes Alone	14.03	12.86	1.174	229.3	16	7	0.007242	1620
Control untreated fibroblasts vs. Exosomes Alone	16.5	12.86	3.643	349.1	3	7	0.01476	1620
IL-8
Group A vs. Group B	2760	870.8	1890	185.2	14	16	14.43	1620
Group A vs. Control untreated fibroblasts	2760	94.5	2666	321.9	14	3	11.71	1620
Group A vs. Exosomes Alone	2760	120.4	2640	234.2	14	7	15.94	1620
Group B vs. Control untreated fibroblasts	870.8	94.5	776.3	318.3	16	3	3.449	1620
Group B vs. Exosomes Alone	870.8	120.4	750.4	229.3	16	7	4.629	1620
Control untreated fibroblasts vs. Exosomes Alone	94.5	120.4	-25.93	349.1	3	7	0.105	1620
IL-10
Group A vs. Group B	18.93	14.22	4.71	185.2	14	16	0.03597	1620
Group A vs. Control untreated fibroblasts	18.93	12.33	6.595	321.9	14	3	0.02898	1620
Group A vs. Exosomes Alone	18.93	12.71	6.214	234.2	14	7	0.03752	1620
Group B vs. Control untreated fibroblasts	14.22	12.33	1.885	318.3	16	3	0.008376	1620
Group B vs. Exosomes Alone	14.22	12.71	1.504	229.3	16	7	0.00928	1620
Control untreated fibroblasts vs. Exosomes Alone	12.33	12.71	-0.381	349.1	3	7	0.001543	1620
PIGF-1
Group A vs. Group B	1368	474	894	185.2	14	16	6.828	1620
Group A vs. Control untreated fibroblasts	1368	148.8	1219	321.9	14	3	5.356	1620
Group A vs. Exosomes Alone	1368	442.4	925.5	234.2	14	7	5.589	1620
Group B vs. Control untreated fibroblasts	474	148.8	325.1	318.3	16	3	1.444	1620
Group B vs. Exosomes Alone	474	442.4	31.54	229.3	16	7	0.1945	1620
Control untreated fibroblasts vs. Exosomes Alone	148.8	442.4	-293.6	349.1	3	7	1.189	1620
Eotaxin
Group A vs. Group B	270.2	160.7	109.5	185.2	14	16	0.8365	1620
Group A vs. Control untreated fibroblasts	270.2	51	219.2	321.9	14	3	0.9631	1620
Group A vs. Exosomes Alone	270.2	48.86	221.4	234.2	14	7	1.337	1620
Group B vs. Control untreated fibroblasts	160.7	51	109.7	318.3	16	3	0.4873	1620
Group B vs. Exosomes Alone	160.7	48.86	111.8	229.3	16	7	0.6898	1620
Control untreated fibroblasts vs. Exosomes Alone	51	48.86	2.143	349.1	3	7	0.00868	1620
IL-12p70
Group A vs. Group B	37.25	26.78	10.47	185.2	14	16	0.07996	1620
Group A vs. Control untreated fibroblasts	37.25	24	13.25	321.9	14	3	0.05821	1620
Group A vs. Exosomes Alone	37.25	24.64	12.61	234.2	14	7	0.07612	1620
Group B vs. Control untreated fibroblasts	26.78	24	2.781	318.3	16	3	0.01236	1620
Group B vs. Exosomes Alone	26.78	24.64	2.138	229.3	16	7	0.01319	1620
Control untreated fibroblasts vs. Exosomes Alone	24	24.64	-0.6429	349.1	3	7	0.002604	1620
IL-13
Group A vs. Group B	26.68	19.72	6.96	185.2	14	16	0.05316	1620
Group A vs. Control untreated fibroblasts	26.68	16	10.68	321.9	14	3	0.04692	1620
Group A vs. Exosomes Alone	26.68	19.86	6.821	234.2	14	7	0.04119	1620
Group B vs. Control untreated fibroblasts	19.72	16	3.719	318.3	16	3	0.01652	1620
Group B vs. Exosomes Alone	19.72	19.86	-0.1384	229.3	16	7	0.0008536	1620
Control untreated fibroblasts vs. Exosomes Alone	16	19.86	-3.857	349.1	3	7	0.01562	1620
IL-17A
Group A vs. Group B	23.54	14.94	8.598	185.2	14	16	0.06567	1620
Group A vs. Control untreated fibroblasts	23.54	12.5	11.04	321.9	14	3	0.04848	1620
Group A vs. Exosomes Alone	23.54	15.14	8.393	234.2	14	7	0.05068	1620
Group B vs. Control untreated fibroblasts	14.94	12.5	2.438	318.3	16	3	0.01083	1620
Group B vs. Exosomes Alone	14.94	15.14	-0.2054	229.3	16	7	0.001267	1620
Control untreated fibroblasts vs. Exosomes Alone	12.5	15.14	-2.643	349.1	3	7	0.0107	1620
IL-31
Group A vs. Group B	46.93	39.84	7.085	185.2	14	16	0.05411	1620
Group A vs. Control untreated fibroblasts	46.93	38.67	8.262	321.9	14	3	0.0363	1620
Group A vs. Exosomes Alone	46.93	43.86	3.071	234.2	14	7	0.01855	1620
Group B vs. Control untreated fibroblasts	39.84	38.67	1.177	318.3	16	3	0.005229	1620
Group B vs. Exosomes Alone	39.84	43.86	-4.013	229.3	16	7	0.02475	1620
Control untreated fibroblasts vs. Exosomes Alone	38.67	43.86	-5.19	349.1	3	7	0.02102	1620
IL-1RA
Group A vs. Group B	33.71	22.44	11.28	185.2	14	16	0.08613	1620
Group A vs. Control untreated fibroblasts	33.71	20.67	13.05	321.9	14	3	0.05732	1620
Group A vs. Exosomes Alone	33.71	19.93	13.79	234.2	14	7	0.08324	1620
Group B vs. Control untreated fibroblasts	22.44	20.67	1.771	318.3	16	3	0.007867	1620
Group B vs. Exosomes Alone	22.44	19.93	2.509	229.3	16	7	0.01548	1620
Control untreated fibroblasts vs. Exosomes Alone	20.67	19.93	0.7381	349.1	3	7	0.00299	1620
SCF
Group A vs. Group B	22.75	17.88	4.875	185.2	14	16	0.03723	1620
Group A vs. Control untreated fibroblasts	22.75	14.83	7.917	321.9	14	3	0.03478	1620
Group A vs. Exosomes Alone	22.75	18.93	3.821	234.2	14	7	0.02307	1620
Group B vs. Control untreated fibroblasts	17.88	14.83	3.042	318.3	16	3	0.01351	1620
Group B vs. Exosomes Alone	17.88	18.93	-1.054	229.3	16	7	0.006498	1620
Control untreated fibroblasts vs. Exosomes Alone	14.83	18.93	-4.095	349.1	3	7	0.01659	1620
RANTES
Group A vs. Group B	213.3	136.3	77.07	185.2	14	16	0.5887	1620
Group A vs. Control untreated fibroblasts	213.3	105.3	108	321.9	14	3	0.4744	1620
Group A vs. Exosomes Alone	213.3	51.14	162.2	234.2	14	7	0.9793	1620
Group B vs. Control untreated fibroblasts	136.3	105.3	30.92	318.3	16	3	0.1374	1620
Group B vs. Exosomes Alone	136.3	51.14	85.11	229.3	16	7	0.5249	1620
Control untreated fibroblasts vs. Exosomes Alone	105.3	51.14	54.19	349.1	3	7	0.2195	1620
IFNγ
Group A vs. Group B	64.39	37.47	26.92	185.2	14	16	0.2056	1620
Group A vs. Control untreated fibroblasts	64.39	28	36.39	321.9	14	3	0.1599	1620
Group A vs. Exosomes Alone	64.39	35.5	28.89	234.2	14	7	0.1745	1620
Group B vs. Control untreated fibroblasts	37.47	28	9.469	318.3	16	3	0.04207	1620
Group B vs. Exosomes Alone	37.47	35.5	1.969	229.3	16	7	0.01214	1620
Control untreated fibroblasts vs. Exosomes Alone	28	35.5	-7.5	349.1	3	7	0.03038	1620
GM-CSF
Group A vs. Group B	38.36	24.09	14.26	185.2	14	16	0.1089	1620
Group A vs. Control untreated fibroblasts	38.36	18.67	19.69	321.9	14	3	0.08651	1620
Group A vs. Exosomes Alone	38.36	21.71	16.64	234.2	14	7	0.1005	1620
Group B vs. Control untreated fibroblasts	24.09	18.67	5.427	318.3	16	3	0.02411	1620
Group B vs. Exosomes Alone	24.09	21.71	2.379	229.3	16	7	0.01468	1620
Control untreated fibroblasts vs. Exosomes Alone	18.67	21.71	-3.048	349.1	3	7	0.01234	1620
TNFα
Group A vs. Group B	42.43	22.44	19.99	185.2	14	16	0.1527	1620
Group A vs. Control untreated fibroblasts	42.43	17	25.43	321.9	14	3	0.1117	1620
Group A vs. Exosomes Alone	42.43	16.71	25.71	234.2	14	7	0.1553	1620
Group B vs. Control untreated fibroblasts	22.44	17	5.437	318.3	16	3	0.02416	1620
Group B vs. Exosomes Alone	22.44	16.71	5.723	229.3	16	7	0.0353	1620
Control untreated fibroblasts vs. Exosomes Alone	17	16.71	0.2857	349.1	3	7	0.001157	1620
HGF
Group A vs. Group B	2147	1069	1078	185.2	14	16	8.237	1620
Group A vs. Control untreated fibroblasts	2147	1525	622.4	321.9	14	3	2.735	1620
Group A vs. Exosomes Alone	2147	417.6	1730	234.2	14	7	10.44	1620
Group B vs. Control untreated fibroblasts	1069	1525	-456	318.3	16	3	2.026	1620
Group B vs. Exosomes Alone	1069	417.6	651.4	229.3	16	7	4.018	1620
Control untreated fibroblasts vs. Exosomes Alone	1525	417.6	1107	349.1	3	7	4.485	1620
MIP-1β
Group A vs. Group B	284.5	90.59	193.9	185.2	14	16	1.481	1620
Group A vs. Control untreated fibroblasts	284.5	30.33	254.1	321.9	14	3	1.117	1620
Group A vs. Exosomes Alone	284.5	42.71	241.8	234.2	14	7	1.46	1620
Group B vs. Control untreated fibroblasts	90.59	30.33	60.26	318.3	16	3	0.2677	1620
Group B vs. Exosomes Alone	90.59	42.71	47.88	229.3	16	7	0.2953	1620
Control untreated fibroblasts vs. Exosomes Alone	30.33	42.71	-12.38	349.1	3	7	0.05015	1620
IFNα
Group A vs. Group B	124.9	70.38	54.55	185.2	14	16	0.4167	1620
Group A vs. Control untreated fibroblasts	124.9	39	85.93	321.9	14	3	0.3775	1620
Group A vs. Exosomes Alone	124.9	41.29	83.64	234.2	14	7	0.505	1620
Group B vs. Control untreated fibroblasts	70.38	39	31.38	318.3	16	3	0.1394	1620
Group B vs. Exosomes Alone	70.38	41.29	29.09	229.3	16	7	0.1794	1620
Control untreated fibroblasts vs. Exosomes Alone	39	41.29	-2.286	349.1	3	7	0.009258	1620
CCL2
Group A vs. Group B	12846	10183	2664	185.2	14	16	20.34	1620
Group A vs. Control untreated fibroblasts	12846	8295	4551	321.9	14	3	20	1620
Group A vs. Exosomes Alone	12846	80.5	12766	234.2	14	7	77.08	1620
Group B vs. Control untreated fibroblasts	10183	8295	1888	318.3	16	3	8.387	1620
Group B vs. Exosomes Alone	10183	80.5	10102	229.3	16	7	62.31	1620
Control untreated fibroblasts vs. Exosomes Alone	8295	80.5	8214	349.1	3	7	33.27	1620
IL-9
Group A vs. Group B	321.5	172.1	149.4	185.2	14	16	1.141	1620
Group A vs. Control untreated fibroblasts	321.5	107.8	213.7	321.9	14	3	0.9387	1620
Group A vs. Exosomes Alone	321.5	58.93	262.6	234.2	14	7	1.585	1620
Group B vs. Control untreated fibroblasts	172.1	107.8	64.29	318.3	16	3	0.2856	1620
Group B vs. Exosomes Alone	172.1	58.93	113.2	229.3	16	7	0.6982	1620
Control untreated fibroblasts vs. Exosomes Alone	107.8	58.93	48.9	349.1	3	7	0.1981	1620
VEGF-D
Group A vs. Group B	41.68	26.84	14.83	185.2	14	16	0.1133	1620
Group A vs. Control untreated fibroblasts	41.68	21.67	20.01	321.9	14	3	0.08792	1620
Group A vs. Exosomes Alone	41.68	36.21	5.464	234.2	14	7	0.03299	1620
Group B vs. Control untreated fibroblasts	26.84	21.67	5.177	318.3	16	3	0.023	1620
Group B vs. Exosomes Alone	26.84	36.21	-9.371	229.3	16	7	0.0578	1620
Control untreated fibroblasts vs. Exosomes Alone	21.67	36.21	-14.55	349.1	3	7	0.05893	1620
TNFβ
Group A vs. Group B	152.3	114.6	37.7	185.2	14	16	0.2879	1620
Group A vs. Control untreated fibroblasts	152.3	96.17	56.15	321.9	14	3	0.2467	1620
Group A vs. Exosomes Alone	152.3	122.8	29.54	234.2	14	7	0.1783	1620
Group B vs. Control untreated fibroblasts	114.6	96.17	18.46	318.3	16	3	0.082	1620
Group B vs. Exosomes Alone	114.6	122.8	-8.161	229.3	16	7	0.05034	1620
Control untreated fibroblasts vs. Exosomes Alone	96.17	122.8	-26.62	349.1	3	7	0.1078	1620
bNGF
Group A vs. Group B	33.86	25.53	8.326	185.2	14	16	0.06359	1620
Group A vs. Control untreated fibroblasts	33.86	22.5	11.36	321.9	14	3	0.0499	1620
Group A vs. Exosomes Alone	33.86	29.14	4.714	234.2	14	7	0.02847	1620
Group B vs. Control untreated fibroblasts	25.53	22.5	3.031	318.3	16	3	0.01347	1620
Group B vs. Exosomes Alone	25.53	29.14	-3.612	229.3	16	7	0.02228	1620
Control untreated fibroblasts vs. Exosomes Alone	22.5	29.14	-6.643	349.1	3	7	0.02691	1620
EGF
Group A vs. Group B	20.04	13.66	6.379	185.2	14	16	0.04872	1620
Group A vs. Control untreated fibroblasts	20.04	12.67	7.369	321.9	14	3	0.03238	1620
Group A vs. Exosomes Alone	20.04	28.43	-8.393	234.2	14	7	0.05068	1620
Group B vs. Control untreated fibroblasts	13.66	12.67	0.9896	318.3	16	3	0.004396	1620
Group B vs. Exosomes Alone	13.66	28.43	-14.77	229.3	16	7	0.09112	1620
Control untreated fibroblasts vs. Exosomes Alone	12.67	28.43	-15.76	349.1	3	7	0.06384	1620
BNDF
Group A vs. Group B	161.6	108.4	53.27	185.2	14	16	0.4068	1620
Group A vs. Control untreated fibroblasts	161.6	71.83	89.81	321.9	14	3	0.3946	1620
Group A vs. Exosomes Alone	161.6	162.1	-0.4286	234.2	14	7	0.002588	1620
Group B vs. Control untreated fibroblasts	108.4	71.83	36.54	318.3	16	3	0.1623	1620
Group B vs. Exosomes Alone	108.4	162.1	-53.7	229.3	16	7	0.3312	1620
Control untreated fibroblasts vs. Exosomes Alone	71.83	162.1	-90.24	349.1	3	7	0.3655	1620
CXCL1
Group A vs. Group B	1363	357.5	1005	185.2	14	16	7.677	1620
Group A vs. Control untreated fibroblasts	1363	47.5	1315	321.9	14	3	5.778	1620
Group A vs. Exosomes Alone	1363	49	1314	234.2	14	7	7.932	1620
Group B vs. Control untreated fibroblasts	357.5	47.5	310	318.3	16	3	1.377	1620
Group B vs. Exosomes Alone	357.5	49	308.5	229.3	16	7	1.903	1620
Control untreated fibroblasts vs. Exosomes Alone	47.5	49	-1.5	349.1	3	7	0.006076	1620
IL-1α
Group A vs. Group B	410	136.5	273.5	185.2	14	16	2.089	1620
Group A vs. Control untreated fibroblasts	410	56.17	353.8	321.9	14	3	1.555	1620
Group A vs. Exosomes Alone	410	97.79	312.2	234.2	14	7	1.885	1620
Group B vs. Control untreated fibroblasts	136.5	56.17	80.36	318.3	16	3	0.357	1620
Group B vs. Exosomes Alone	136.5	97.79	38.75	229.3	16	7	0.239	1620
Control untreated fibroblasts vs. Exosomes Alone	56.17	97.79	-41.62	349.1	3	7	0.1686	1620
IL-23
Group A vs. Group B	44.32	39.88	4.446	185.2	14	16	0.03396	1620
Group A vs. Control untreated fibroblasts	44.32	35.67	8.655	321.9	14	3	0.03802	1620
Group A vs. Exosomes Alone	44.32	40.5	3.821	234.2	14	7	0.02307	1620
Group B vs. Control untreated fibroblasts	39.88	35.67	4.208	318.3	16	3	0.0187	1620
Group B vs. Exosomes Alone	39.88	40.5	-0.625	229.3	16	7	0.003855	1620
Control untreated fibroblasts vs. Exosomes Alone	35.67	40.5	-4.833	349.1	3	7	0.01958	1620
IL-15
Group A vs. Group B	25.86	18.22	7.638	185.2	14	16	0.05834	1620
Group A vs. Control untreated fibroblasts	25.86	16	9.857	321.9	14	3	0.04331	1620
Group A vs. Exosomes Alone	25.86	19.29	6.571	234.2	14	7	0.03968	1620
Group B vs. Control untreated fibroblasts	18.22	16	2.219	318.3	16	3	0.009857	1620
Group B vs. Exosomes Alone	18.22	19.29	-1.067	229.3	16	7	0.006581	1620
Control untreated fibroblasts vs. Exosomes Alone	16	19.29	-3.286	349.1	3	7	0.01331	1620
IL-18
Group A vs. Group B	54.5	31.66	22.84	185.2	14	16	0.1745	1620
Group A vs. Control untreated fibroblasts	54.5	21.33	33.17	321.9	14	3	0.1457	1620
Group A vs. Exosomes Alone	54.5	17.14	37.36	234.2	14	7	0.2256	1620
Group B vs. Control untreated fibroblasts	31.66	21.33	10.32	318.3	16	3	0.04586	1620
Group B vs. Exosomes Alone	31.66	17.14	14.51	229.3	16	7	0.08952	1620
Control untreated fibroblasts vs. Exosomes Alone	21.33	17.14	4.19	349.1	3	7	0.01697	1620
IL-21
Group A vs. Group B	98.75	54.69	44.06	185.2	14	16	0.3365	1620
Group A vs. Control untreated fibroblasts	98.75	34.5	64.25	321.9	14	3	0.2823	1620
Group A vs. Exosomes Alone	98.75	43.43	55.32	234.2	14	7	0.334	1620
Group B vs. Control untreated fibroblasts	54.69	34.5	20.19	318.3	16	3	0.08969	1620
Group B vs. Exosomes Alone	54.69	43.43	11.26	229.3	16	7	0.06945	1620
Control untreated fibroblasts vs. Exosomes Alone	34.5	43.43	-8.929	349.1	3	7	0.03617	1620
FGF-2
Group A vs. Group B	173	108.5	64.57	185.2	14	16	0.4931	1620
Group A vs. Control untreated fibroblasts	173	87.5	85.54	321.9	14	3	0.3758	1620
Group A vs. Exosomes Alone	173	1049	-876.4	234.2	14	7	5.292	1620
Group B vs. Control untreated fibroblasts	108.5	87.5	20.97	318.3	16	3	0.09316	1620
Group B vs. Exosomes Alone	108.5	1049	-941	229.3	16	7	5.804	1620
Control untreated fibroblasts vs. Exosomes Alone	87.5	1049	-961.9	349.1	3	7	3.896	1620
IL-22
Group A vs. Group B	108.3	69.94	38.31	185.2	14	16	0.2926	1620
Group A vs. Control untreated fibroblasts	108.3	53.83	54.42	321.9	14	3	0.2391	1620
Group A vs. Exosomes Alone	108.3	57.21	51.04	234.2	14	7	0.3082	1620
Group B vs. Control untreated fibroblasts	69.94	53.83	16.1	318.3	16	3	0.07155	1620
Group B vs. Exosomes Alone	69.94	57.21	12.72	229.3	16	7	0.07848	1620
Control untreated fibroblasts vs. Exosomes Alone	53.83	57.21	-3.381	349.1	3	7	0.01369	1620
PDGF-BB
Group A vs. Group B	9.214	7.875	1.339	185.2	14	16	0.01023	1620
Group A vs. Control untreated fibroblasts	9.214	7	2.214	321.9	14	3	0.009728	1620
Group A vs. Exosomes Alone	9.214	9.429	-0.2143	234.2	14	7	0.001294	1620
Group B vs. Control untreated fibroblasts	7.875	7	0.875	318.3	16	3	0.003887	1620
Group B vs. Exosomes Alone	7.875	9.429	-1.554	229.3	16	7	0.009582	1620
Control untreated fibroblasts vs. Exosomes Alone	7	9.429	-2.429	349.1	3	7	0.009837	1620
VEGF-A
Group A vs. Group B	3042	1471	1571	185.2	14	16	12	1620
Group A vs. Control untreated fibroblasts	3042	970.5	2072	321.9	14	3	9.101	1620
Group A vs. Exosomes Alone	3042	2362	680.3	234.2	14	7	4.108	1620
Group B vs. Control untreated fibroblasts	1471	970.5	500.1	318.3	16	3	2.222	1620
Group B vs. Exosomes Alone	1471	2362	-891.1	229.3	16	7	5.496	1620
Control untreated fibroblasts vs. Exosomes Alone	970.5	2362	-1391	349.1	3	7	5.635	1620
